# Supplementary material for: Monte Carlo investigation of the characteristics of radioactive beams for heavy ion therapy
Source: Sci Rep. 2019 Apr 25;9:6537. doi: 10.1038/s41598-019-43073-1 (PMC6484004; doi:10.1038/s41598-019-43073-1)
Supplement: Supplementary file 1 — Dataset 1 [file 41598_2019_43073_MOESM1_ESM.xlsx]

## Sheet: RBE10
Depth (mm)	C12 RBE (Mean)	C12 RBE (Std Dev)	C11 RBE (Mean)	C11 RBE (Std Dev)	C10 RBE (Mean)	C10 RBE (Std Dev)	O16 RBE (Mean)	O16 RBE (Std Dev)	O15 RBE (Mean)	O15 RBE (Std Dev)
0	1.44103	0.00640047	1.42812	0.0102301	1.41217	0.00923502	1.73509	0.0112403	1.71494	0.00951234
0.1	1.44207	0.0166451	1.43278	0.012855	1.41449	0.00913012	1.72824	0.0155652	1.71154	0.0132003
0.2	1.44207	0.010479	1.42755	0.00837196	1.40892	0.0117042	1.72538	0.0113593	1.7061	0.0117641
0.3	1.43949	0.0117305	1.42784	0.0141722	1.41065	0.0144382	1.72108	0.0112045	1.70009	0.00973288
0.4	1.43401	0.0110865	1.41974	0.00957698	1.41074	0.0170301	1.7211	0.0107913	1.70088	0.010014
0.5	1.43587	0.015119	1.42071	0.00943766	1.40888	0.0181205	1.71876	0.0119319	1.69859	0.0121716
0.6	1.43773	0.0191515	1.42169	0.00929834	1.40702	0.0192109	1.71641	0.0130725	1.69629	0.0143293
0.7	1.43601	0.0157531	1.43768	0.0225929	1.40393	0.0153667	1.71111	0.00846266	1.69321	0.0094004
0.8	1.44212	0.0151176	1.41795	0.0118782	1.4064	0.0135876	1.71795	0.0138524	1.69714	0.0142414
0.9	1.44224	0.0150529	1.42358	0.0229294	1.4054	0.012355	1.7087	0.0135457	1.69565	0.00956421
1	1.43713	0.0142334	1.42041	0.00974884	1.41031	0.015005	1.71412	0.0177537	1.68815	0.0190409
1.1	1.43787	0.0114761	1.41582	0.00914413	1.40665	0.0199692	1.71196	0.0120963	1.69529	0.0127806
1.2	1.44804	0.0233318	1.42797	0.0190837	1.40686	0.0163179	1.70967	0.0110415	1.69137	0.0119158
1.3	1.43692	0.0163783	1.41859	0.0123138	1.40602	0.0180793	1.71336	0.0143903	1.6938	0.015665
1.4	1.44169	0.0191554	1.42381	0.0174587	1.41295	0.0221546	1.71396	0.0139412	1.69377	0.0108663
1.5	1.43984	0.0111528	1.42186	0.0115782	1.41072	0.0207041	1.7135	0.0118697	1.69534	0.012222
1.6	1.43975	0.0146558	1.42466	0.0163439	1.41197	0.0194194	1.71275	0.010371	1.69777	0.0131604
1.7	1.436	0.00813514	1.42134	0.013129	1.40242	0.0186837	1.71473	0.0125951	1.68996	0.00978316
1.8	1.43898	0.0109997	1.4276	0.0150255	1.40155	0.00762754	1.71624	0.0157871	1.69245	0.0120758
1.9	1.44079	0.0185147	1.42251	0.0131976	1.40636	0.00886676	1.71529	0.0142634	1.69642	0.0141108
2	1.4427	0.0183721	1.42187	0.011525	1.4036	0.0122002	1.7205	0.0152222	1.69105	0.0112807
2.1	1.43784	0.0203212	1.42264	0.0135854	1.40308	0.0105481	1.71438	0.0110075	1.69336	0.0122293
2.2	1.43367	0.00905036	1.42689	0.0172397	1.41389	0.0180248	1.71497	0.0117583	1.70142	0.0144712
2.3	1.4394	0.0132416	1.42275	0.014565	1.4074	0.0152612	1.71924	0.0108723	1.69517	0.0136664
2.4	1.4392	0.0174656	1.4224	0.0208714	1.40517	0.013501	1.71787	0.0105747	1.6964	0.0115135
2.5	1.4408	0.00963705	1.42529	0.0153413	1.40852	0.0112633	1.71724	0.0130768	1.69454	0.0102542
2.6	1.43842	0.00909458	1.42246	0.0133665	1.40991	0.0146351	1.71736	0.0123351	1.69868	0.0133039
2.7	1.4341	0.00767926	1.42687	0.00996848	1.41202	0.016406	1.71088	0.0101384	1.69721	0.0112848
2.8	1.43547	0.0112232	1.42527	0.0142218	1.40355	0.0138596	1.72055	0.016236	1.70503	0.015773
2.9	1.43835	0.0118246	1.42441	0.0130297	1.41271	0.0157567	1.71778	0.00977517	1.70003	0.0105334
3	1.44504	0.016262	1.42697	0.0117925	1.40866	0.0125221	1.72042	0.0103395	1.69768	0.00873148
3.1	1.44026	0.0209808	1.42316	0.0145435	1.40731	0.014263	1.72045	0.00997186	1.69538	0.0102512
3.2	1.43865	0.0127734	1.43753	0.0288658	1.40659	0.00986551	1.72049	0.0162577	1.70187	0.013362
3.3	1.43845	0.0132167	1.41583	0.0104469	1.41047	0.0227901	1.71419	0.0132558	1.69879	0.0108544
3.4	1.43996	0.0157473	1.42399	0.0121664	1.40561	0.00891476	1.71757	0.0110613	1.69571	0.0124059
3.5	1.43989	0.0101474	1.42471	0.015169	1.41204	0.0184414	1.7193	0.0136533	1.69929	0.0156406
3.6	1.43746	0.00955453	1.43289	0.0169474	1.40666	0.0104445	1.71626	0.00957592	1.69911	0.0101039
3.7	1.44149	0.0143052	1.42567	0.00899428	1.40773	0.0102047	1.7177	0.0113117	1.69996	0.0126637
3.8	1.44341	0.0146372	1.42725	0.0144185	1.41745	0.0255382	1.7157	0.00965758	1.69898	0.0124665
3.9	1.43833	0.0100815	1.42596	0.0179751	1.40616	0.0124249	1.71898	0.0137855	1.70215	0.0115861
4	1.44338	0.0156588	1.43275	0.0183602	1.41894	0.0206374	1.71868	0.0107009	1.69759	0.00956125
4.1	1.44472	0.0109705	1.41925	0.00997272	1.41006	0.0167149	1.71852	0.0125315	1.69894	0.0116698
4.2	1.44008	0.00900884	1.42771	0.00683618	1.40912	0.0157753	1.71417	0.00997756	1.70033	0.0123804
4.3	1.43862	0.0185589	1.43661	0.0219166	1.42362	0.0248974	1.71688	0.0119346	1.69865	0.00843759
4.4	1.44321	0.019917	1.42458	0.00867936	1.41323	0.0223029	1.72267	0.0120527	1.69659	0.0100927
4.5	1.44112	0.0143589	1.4301	0.0191585	1.41094	0.0177486	1.71673	0.0120647	1.70332	0.0108977
4.6	1.446	0.0180345	1.42607	0.0163115	1.40773	0.013827	1.71913	0.00886076	1.69566	0.0106074
4.7	1.44447	0.0158727	1.42603	0.0104841	1.41549	0.0176613	1.72591	0.0143683	1.70507	0.0134721
4.8	1.45613	0.0170083	1.42947	0.0142828	1.40935	0.0117825	1.71869	0.0121764	1.69921	0.0121745
4.9	1.44608	0.0138715	1.42124	0.00943295	1.42176	0.024848	1.72567	0.0135279	1.69933	0.0122593
5	1.44424	0.0131622	1.42653	0.0124888	1.41012	0.01308	1.72249	0.0110305	1.6995	0.0114845
5.1	1.4431	0.0197477	1.42759	0.0124232	1.41664	0.0187115	1.71733	0.0126896	1.70335	0.0115659
5.2	1.44367	0.0145498	1.42716	0.0139131	1.41102	0.0125002	1.72478	0.0109006	1.71006	0.0211542
5.3	1.44148	0.0148259	1.42499	0.0127136	1.41375	0.0154993	1.72253	0.0115514	1.69863	0.0121445
5.4	1.44637	0.0113203	1.43109	0.0175464	1.41327	0.0187855	1.72265	0.00919873	1.70429	0.0135794
5.5	1.44458	0.00868295	1.43324	0.013634	1.41543	0.0189326	1.7196	0.011237	1.70057	0.0128424
5.6	1.45021	0.0200557	1.42771	0.0166656	1.41137	0.0171925	1.72409	0.00969291	1.70342	0.00984319
5.7	1.44596	0.0157491	1.43165	0.0187161	1.41507	0.0135844	1.72048	0.00892347	1.70466	0.0102706
5.8	1.4461	0.0165782	1.43596	0.0209348	1.40879	0.0118191	1.72622	0.0101441	1.70129	0.00984314
5.9	1.43842	0.00962903	1.43234	0.0191745	1.41693	0.0130069	1.72445	0.0126635	1.70545	0.0148408
6	1.44324	0.0165484	1.42512	0.00959555	1.4144	0.0156733	1.72499	0.0115957	1.7048	0.0152686
6.1	1.44452	0.0127092	1.4341	0.0235031	1.41963	0.0157619	1.72319	0.00859189	1.70236	0.00921456
6.2	1.44203	0.0161779	1.43262	0.0150815	1.41084	0.0106334	1.7259	0.0105439	1.702	0.0151918
6.3	1.45045	0.0176802	1.42996	0.0162623	1.42051	0.0209108	1.72577	0.0141052	1.7063	0.012634
6.4	1.44804	0.0132364	1.43361	0.0191353	1.40814	0.0101601	1.72253	0.0152565	1.70549	0.0115924
6.5	1.44694	0.0119637	1.43534	0.0149696	1.42456	0.0232518	1.72594	0.0127023	1.71174	0.0150392
6.6	1.44671	0.0180254	1.43552	0.0166652	1.4141	0.0124833	1.72417	0.0100845	1.70461	0.0112872
6.7	1.45325	0.0195544	1.43256	0.0122255	1.41699	0.0167804	1.72092	0.00987476	1.70799	0.0130501
6.8	1.44682	0.0159541	1.42898	0.00828214	1.41308	0.0180875	1.72597	0.010162	1.70357	0.0100294
6.9	1.44328	0.00844018	1.43629	0.0162246	1.42122	0.0178987	1.72807	0.0140927	1.7094	0.0153866
7	1.44899	0.013876	1.43212	0.0152278	1.41107	0.0153473	1.72676	0.0155136	1.70875	0.0122497
7.1	1.45608	0.024876	1.4289	0.00897685	1.41852	0.0196138	1.72133	0.011365	1.70358	0.011184
7.2	1.44523	0.016425	1.43073	0.00837547	1.41621	0.0166014	1.72238	0.00888462	1.71191	0.0102001
7.3	1.44876	0.0156075	1.43228	0.0134693	1.42003	0.013003	1.73028	0.0162202	1.70969	0.00900273
7.4	1.44885	0.0147736	1.43144	0.015912	1.41837	0.0243886	1.73265	0.00885267	1.70165	0.0111701
7.5	1.44988	0.012935	1.44005	0.0229942	1.41835	0.0200236	1.72772	0.00955321	1.70488	0.012076
7.6	1.45147	0.0163943	1.43239	0.014331	1.41421	0.0134011	1.73119	0.00802289	1.70153	0.00937802
7.7	1.45577	0.0202966	1.44333	0.0188928	1.40856	0.00872295	1.72808	0.0170233	1.71341	0.0154392
7.8	1.44639	0.0136795	1.43383	0.0110447	1.41462	0.0199734	1.73024	0.012468	1.71121	0.00981372
7.9	1.4434	0.00969235	1.43724	0.0179233	1.41379	0.0203408	1.72788	0.0128785	1.707	0.0116701
8	1.44938	0.0114943	1.43149	0.0100078	1.42213	0.0219882	1.73339	0.0131066	1.70971	0.0118126
8.1	1.44684	0.010952	1.43447	0.0106952	1.41629	0.0133857	1.73092	0.0124918	1.70927	0.0094635
8.2	1.44766	0.0127439	1.42938	0.0120081	1.4224	0.0165595	1.73212	0.0153079	1.71097	0.0121389
8.3	1.45006	0.00717692	1.43409	0.00839273	1.42398	0.02687	1.72744	0.0105719	1.7116	0.0100004
8.4	1.45203	0.0165578	1.43522	0.0118845	1.42029	0.0206583	1.72574	0.0135702	1.71557	0.0134201
8.5	1.45182	0.0122363	1.43689	0.0131156	1.41502	0.0146504	1.73774	0.0175864	1.70972	0.0111917
8.6	1.45033	0.0148685	1.44051	0.0225735	1.4189	0.0113867	1.73154	0.0105851	1.71338	0.0177993
8.7	1.45227	0.0124928	1.44647	0.0238554	1.41608	0.0112144	1.73585	0.0153877	1.71462	0.0160649
8.8	1.45749	0.0230709	1.43621	0.0211375	1.41526	0.0119716	1.73852	0.0166105	1.71281	0.0104684
8.9	1.45373	0.0141117	1.43597	0.0105436	1.41882	0.0199061	1.73166	0.0116613	1.71107	0.0108444
9	1.45646	0.0126813	1.43962	0.0195698	1.41649	0.0102448	1.73134	0.0139914	1.71117	0.0101816
9.1	1.44746	0.00985724	1.43883	0.014241	1.42007	0.0175752	1.7306	0.0109716	1.71267	0.0124327
9.2	1.45124	0.0303217	1.4338	0.017322	1.42358	0.0141592	1.73735	0.0181341	1.71671	0.011998
9.3	1.45038	0.0150994	1.4353	0.0123982	1.42156	0.0173489	1.73183	0.0102482	1.70991	0.0078197
9.4	1.45268	0.0173135	1.43453	0.00960117	1.41923	0.0217824	1.7364	0.0116412	1.71321	0.0141503
9.5	1.45524	0.0160072	1.43587	0.0117182	1.41481	0.00847603	1.73193	0.00778398	1.72023	0.0161542
9.6	1.45435	0.0168722	1.438	0.0220706	1.42072	0.02108	1.73276	0.0120788	1.71843	0.0116932
9.7	1.45627	0.0125126	1.44062	0.0174937	1.42679	0.0214481	1.73654	0.0127189	1.71804	0.0129616
9.8	1.45498	0.0129396	1.43738	0.0121486	1.42377	0.0179027	1.73398	0.0134885	1.71715	0.0107239
9.9	1.45129	0.0178827	1.44277	0.0176715	1.42631	0.0156466	1.73829	0.0127094	1.71579	0.011625
10	1.3564	0.0123857	1.3487	0.0185594	1.33823	0.019616	1.58196	0.0104659	1.5642	0.0101994
10.1	1.2615	0.00688874	1.25462	0.0194473	1.25015	0.0235855	1.42563	0.00822247	1.41261	0.00877385
10.2	1.26211	0.0181972	1.25241	0.0131218	1.24604	0.0179624	1.42511	0.0089748	1.41163	0.00884975
10.3	1.26363	0.0209641	1.25501	0.0123964	1.23993	0.00756156	1.42486	0.0118948	1.41445	0.0167914
10.4	1.26617	0.0207449	1.25008	0.00748083	1.2509	0.0359697	1.42889	0.0165381	1.42236	0.0233694
10.5	1.2606	0.010502	1.25144	0.0131741	1.24858	0.0188671	1.4235	0.0109652	1.41687	0.0111258
10.6	1.26198	0.00924626	1.25483	0.0169289	1.25212	0.0170007	1.432	0.0182423	1.41411	0.01032
10.7	1.26878	0.0325701	1.25165	0.0163593	1.24174	0.00800446	1.43244	0.0133402	1.41953	0.0138103
10.8	1.26659	0.0138697	1.26031	0.0323087	1.24999	0.0226666	1.42592	0.0135854	1.41384	0.00928013
10.9	1.26402	0.0163938	1.25827	0.0213956	1.24288	0.0149687	1.42741	0.00920998	1.41654	0.0120715
11	1.25878	0.00918515	1.25985	0.0188212	1.25008	0.0252635	1.42637	0.0111212	1.41818	0.0138455
11.1	1.26371	0.0135153	1.2535	0.00870057	1.24576	0.0154069	1.43008	0.0129984	1.41396	0.0120557
11.2	1.26208	0.0160685	1.25312	0.0105622	1.23983	0.00851531	1.42817	0.0126603	1.41817	0.0174205
11.3	1.26595	0.0209664	1.24853	0.0133711	1.24443	0.0101826	1.42948	0.0149343	1.41425	0.0146206
11.4	1.26371	0.0179301	1.25613	0.0156476	1.25241	0.0434693	1.4264	0.0089645	1.41211	0.00970869
11.5	1.27021	0.0245912	1.25975	0.0263524	1.24958	0.0215689	1.42463	0.0102634	1.41098	0.0117602
11.6	1.26396	0.0171663	1.26242	0.0280487	1.24248	0.0131662	1.43109	0.0131874	1.41244	0.00807003
11.7	1.26325	0.0152414	1.25835	0.0155588	1.25316	0.0354545	1.42743	0.0187363	1.41187	0.0148191
11.8	1.26222	0.0135916	1.25538	0.0151449	1.24402	0.0139072	1.43245	0.0170226	1.41747	0.0176156
11.9	1.27065	0.0291414	1.25275	0.0104871	1.24356	0.0105797	1.42982	0.0172662	1.42217	0.0134381
12	1.26319	0.00868751	1.25917	0.0170968	1.24326	0.0116081	1.42627	0.0119491	1.416	0.0124419
12.1	1.25919	0.0148388	1.25605	0.0179604	1.24695	0.0155124	1.42814	0.0142145	1.41835	0.0176789
12.2	1.26516	0.0133265	1.25231	0.00887391	1.24079	0.011098	1.42563	0.0155924	1.41884	0.00962755
12.3	1.26587	0.0149811	1.25535	0.0111611	1.24991	0.0274025	1.42944	0.0159362	1.41413	0.0103651
12.4	1.26623	0.0191797	1.25674	0.00760559	1.24185	0.01037	1.42809	0.0146453	1.41358	0.0106311
12.5	1.26652	0.0190379	1.25157	0.00650851	1.24774	0.0197122	1.42526	0.0114083	1.4207	0.0167957
12.6	1.26206	0.0075245	1.25355	0.0139639	1.25403	0.0408767	1.42804	0.0141681	1.41812	0.0154371
12.7	1.26299	0.0103175	1.25652	0.0210547	1.24679	0.0147152	1.42665	0.00776181	1.42185	0.0169633
12.8	1.2682	0.0205134	1.25956	0.0157656	1.24833	0.0221171	1.43341	0.0275972	1.42056	0.0126403
12.9	1.25932	0.00754329	1.26972	0.0343923	1.24557	0.0180777	1.42973	0.0116514	1.41981	0.0118937
13	1.26236	0.010278	1.25707	0.0139919	1.24407	0.0146699	1.43545	0.0155474	1.41633	0.0103964
13.1	1.27475	0.0286698	1.25941	0.018403	1.24607	0.0141451	1.43167	0.00847944	1.41875	0.0110216
13.2	1.26636	0.013752	1.25444	0.0100316	1.24685	0.0169816	1.4326	0.0186352	1.41801	0.0107137
13.3	1.26321	0.0131445	1.2554	0.0153614	1.24639	0.0126329	1.42714	0.00906526	1.42169	0.0200442
13.4	1.26017	0.011814	1.25595	0.0141183	1.25405	0.027706	1.43204	0.0130776	1.41682	0.0118415
13.5	1.26094	0.00600972	1.2597	0.0236812	1.24166	0.0109698	1.42777	0.00688469	1.41792	0.00864265
13.6	1.26274	0.0115003	1.25657	0.00778084	1.25811	0.0401567	1.42851	0.0135453	1.41774	0.0104979
13.7	1.25977	0.0143407	1.26968	0.0464161	1.24374	0.0165732	1.42615	0.00977436	1.42142	0.0117508
13.8	1.25546	0.00775563	1.25779	0.0151457	1.24738	0.0104297	1.4323	0.0197216	1.42362	0.0188082
13.9	1.26657	0.0141523	1.25966	0.0121832	1.24537	0.0127173	1.43313	0.0172127	1.41783	0.0157844
14	1.26394	0.00713728	1.25656	0.0162726	1.24686	0.0177211	1.43337	0.0162727	1.41684	0.0105896
14.1	1.2696	0.0146648	1.25859	0.0168941	1.24322	0.0116884	1.43266	0.0135755	1.42303	0.012789
14.2	1.26224	0.009688	1.25623	0.0118305	1.24898	0.019686	1.42876	0.00884812	1.42039	0.0118961
14.3	1.26541	0.01881	1.25338	0.00919398	1.2482	0.0152122	1.43373	0.0146753	1.41784	0.011419
14.4	1.26289	0.00859935	1.25529	0.0169656	1.24739	0.0182065	1.43336	0.0144774	1.41847	0.00789627
14.5	1.27081	0.0362623	1.26129	0.00801617	1.24663	0.0107483	1.43297	0.0130419	1.42038	0.00838962
14.6	1.26805	0.0201291	1.2574	0.0197992	1.25509	0.0312106	1.43052	0.011334	1.41801	0.0115889
14.7	1.26731	0.0144114	1.26165	0.0208769	1.25308	0.0200701	1.4334	0.0114155	1.42112	0.0168023
14.8	1.26125	0.0103938	1.2568	0.012272	1.24099	0.00907726	1.43537	0.0118002	1.4171	0.0111189
14.9	1.2661	0.0188932	1.25853	0.015053	1.24802	0.0190308	1.42968	0.00791904	1.41914	0.00919853
15	1.25982	0.01062	1.26451	0.0290526	1.24598	0.0114473	1.42795	0.0104026	1.41921	0.0151506
15.1	1.26315	0.0104524	1.25869	0.0176198	1.25727	0.0212887	1.43326	0.0127801	1.4259	0.0206599
15.2	1.26522	0.00920747	1.25496	0.0113609	1.24626	0.0105268	1.43153	0.00759849	1.41572	0.0102251
15.3	1.26713	0.0180817	1.25647	0.0125548	1.24929	0.0195643	1.43287	0.0147723	1.41571	0.0103056
15.4	1.2782	0.0335947	1.2584	0.00842931	1.24174	0.00593476	1.43342	0.0154416	1.42065	0.0126627
15.5	1.26484	0.0123486	1.25861	0.0114057	1.24292	0.00958815	1.4361	0.01884	1.41899	0.00910876
15.6	1.26739	0.0138281	1.25562	0.00689824	1.24875	0.0163787	1.43575	0.0123202	1.41636	0.0095952
15.7	1.26968	0.0166074	1.26066	0.0181161	1.24604	0.0109042	1.43232	0.020563	1.42557	0.0118795
15.8	1.26598	0.0122197	1.26006	0.0112198	1.2531	0.0269564	1.4304	0.0111096	1.42294	0.00904529
15.9	1.2743	0.0287083	1.2553	0.0125118	1.25595	0.032188	1.43008	0.0129076	1.42358	0.0114472
16	1.2755	0.030879	1.26309	0.0179827	1.24327	0.00677442	1.43127	0.00879742	1.4252	0.0223871
16.1	1.26999	0.0206483	1.2585	0.017991	1.25731	0.0258461	1.43341	0.0118792	1.42163	0.00942647
16.2	1.26585	0.0150837	1.26811	0.0384765	1.24363	0.00922076	1.43214	0.0131453	1.42251	0.0119918
16.3	1.26776	0.0187743	1.26103	0.0190565	1.24646	0.0132423	1.43253	0.0168489	1.42074	0.0101409
16.4	1.26602	0.00813517	1.2611	0.0143519	1.24811	0.0106515	1.43479	0.0140561	1.42284	0.0130739
16.5	1.27425	0.0251989	1.26354	0.0207633	1.24919	0.0159274	1.43655	0.0183619	1.43061	0.023677
16.6	1.27183	0.0263959	1.26413	0.0202226	1.24829	0.0152465	1.43718	0.0140506	1.42638	0.0173205
16.7	1.27016	0.0247847	1.25847	0.0154834	1.24914	0.0195306	1.44535	0.0225084	1.42535	0.0138817
16.8	1.26756	0.0178334	1.25674	0.0142617	1.25006	0.0211664	1.4379	0.012342	1.42619	0.0165856
16.9	1.26416	0.00768364	1.25728	0.0108553	1.25056	0.011871	1.43683	0.0138117	1.42443	0.0180786
17	1.27359	0.0182127	1.26955	0.0333747	1.24508	0.00887262	1.43264	0.00996806	1.42582	0.0128733
17.1	1.26292	0.0135617	1.26075	0.0225158	1.25238	0.0183215	1.43233	0.0131872	1.42555	0.0097837
17.2	1.27762	0.0284204	1.26082	0.0128078	1.24933	0.0127973	1.43648	0.0157249	1.42147	0.0149364
17.3	1.27452	0.0187279	1.26067	0.00941938	1.25399	0.0191797	1.43694	0.0136874	1.42723	0.0196751
17.4	1.27582	0.0243371	1.25903	0.0157555	1.2555	0.0244595	1.43693	0.011921	1.42289	0.0115014
17.5	1.27146	0.0159661	1.25576	0.00753028	1.25096	0.0157146	1.43669	0.0147688	1.42728	0.0142564
17.6	1.26681	0.0150612	1.26228	0.0170079	1.24968	0.0143358	1.43691	0.0144887	1.42408	0.00969301
17.7	1.26815	0.0110452	1.26203	0.0172201	1.24353	0.00765917	1.43886	0.0194261	1.42827	0.015675
17.8	1.26653	0.00825521	1.25939	0.00709204	1.24365	0.00788966	1.44046	0.0135839	1.42723	0.0191724
17.9	1.27397	0.0255267	1.25742	0.0106492	1.24506	0.0107182	1.43183	0.00886833	1.42894	0.0124751
18	1.27272	0.0265965	1.26736	0.0205497	1.25837	0.0324809	1.4365	0.0127244	1.42707	0.0134458
18.1	1.26589	0.0171226	1.26022	0.014884	1.24642	0.00803963	1.4346	0.00959415	1.42588	0.00959464
18.2	1.27062	0.019581	1.26	0.0172503	1.25867	0.0357351	1.43336	0.0109589	1.42752	0.01162
18.3	1.26934	0.0118694	1.26722	0.0291154	1.25635	0.0230966	1.43199	0.00890091	1.42595	0.0154284
18.4	1.26821	0.0113096	1.25513	0.0104305	1.25208	0.0198336	1.43624	0.0143524	1.42662	0.0100135
18.5	1.27492	0.0215152	1.25847	0.011798	1.24632	0.00777358	1.448	0.0255637	1.4244	0.00970257
18.6	1.27251	0.0163769	1.26095	0.00952172	1.24226	0.00812927	1.43579	0.012852	1.42923	0.0165702
18.7	1.27121	0.014068	1.25958	0.0189245	1.24602	0.00790534	1.43264	0.0123637	1.425	0.0106983
18.8	1.27755	0.0202708	1.26241	0.0157986	1.25144	0.0116481	1.43778	0.011116	1.43226	0.0150011
18.9	1.27373	0.0195698	1.26014	0.0140541	1.25448	0.0198224	1.43669	0.0149532	1.42973	0.012143
19	1.27748	0.0182048	1.26288	0.0286903	1.2517	0.0171546	1.43348	0.00677547	1.42858	0.0151382
19.1	1.27348	0.0197197	1.25833	0.0117274	1.25184	0.0110189	1.43368	0.00949489	1.42814	0.0169912
19.2	1.2696	0.011228	1.25729	0.00611779	1.25848	0.0290111	1.43554	0.01211	1.4225	0.00819532
19.3	1.27087	0.010906	1.26148	0.0145963	1.25267	0.0107974	1.44305	0.0228912	1.42594	0.00937488
19.4	1.27703	0.0187365	1.26538	0.0172669	1.25495	0.019574	1.4365	0.0119814	1.42513	0.00985468
19.5	1.27234	0.0136329	1.26254	0.0202762	1.24825	0.00794689	1.43733	0.0102817	1.42917	0.0143618
19.6	1.27315	0.0214302	1.26201	0.00870723	1.24831	0.0103534	1.43553	0.00951941	1.42222	0.00830896
19.7	1.2819	0.0217795	1.26026	0.00857413	1.25459	0.0185965	1.4401	0.00982996	1.42769	0.013258
19.8	1.26859	0.0116755	1.26125	0.011956	1.25445	0.0222356	1.44565	0.0184979	1.43053	0.0187762
19.9	1.27235	0.011476	1.26666	0.0228048	1.25206	0.0136449	1.43939	0.0139673	1.42231	0.00721239
20	1.2773	0.0275837	1.26124	0.0103802	1.25749	0.0196296	1.43719	0.00931539	1.43178	0.0140542
20.1	1.27314	0.0165772	1.26174	0.0110332	1.25426	0.021357	1.44103	0.0141929	1.43052	0.0176568
20.2	1.27384	0.0181227	1.26921	0.0248308	1.25746	0.0187733	1.44116	0.0114481	1.43201	0.0121265
20.3	1.27433	0.0186994	1.25752	0.00881367	1.24607	0.00812507	1.43752	0.00917278	1.42713	0.0107683
20.4	1.27149	0.0157126	1.26371	0.00696371	1.26219	0.0331396	1.43587	0.0187906	1.43019	0.0135295
20.5	1.28249	0.0245921	1.26055	0.0104567	1.254	0.01954	1.44011	0.00701893	1.43015	0.0174273
20.6	1.27402	0.0167132	1.25967	0.00555362	1.24948	0.0150977	1.44317	0.0167185	1.42948	0.00864285
20.7	1.28033	0.0221573	1.26031	0.00760709	1.25225	0.0130226	1.43888	0.0109317	1.43021	0.0194319
20.8	1.27325	0.0262497	1.26849	0.0204933	1.25776	0.0168536	1.44272	0.0169496	1.43419	0.0194763
20.9	1.26907	0.0107434	1.26055	0.00725442	1.25943	0.0203519	1.45066	0.0184818	1.43069	0.0190697
21	1.27048	0.0117559	1.25829	0.0103684	1.26087	0.0264001	1.44401	0.0160806	1.43078	0.0120263
21.1	1.27078	0.0124081	1.26063	0.0164067	1.25357	0.0135423	1.44011	0.0101035	1.43176	0.0154439
21.2	1.27847	0.0241539	1.27103	0.0325069	1.2535	0.0164196	1.44032	0.0115537	1.43455	0.0201426
21.3	1.27104	0.0117254	1.25441	0.00795729	1.25281	0.0171177	1.43929	0.00959986	1.42796	0.0156653
21.4	1.27265	0.0128179	1.26526	0.01854	1.26055	0.0246751	1.44932	0.023046	1.43315	0.0119386
21.5	1.27353	0.0191424	1.26377	0.00983612	1.25757	0.0205861	1.44466	0.0190203	1.43213	0.0185082
21.6	1.27854	0.0256317	1.26077	0.0119565	1.25696	0.0219653	1.43793	0.0108509	1.43075	0.0167692
21.7	1.27945	0.0216204	1.2606	0.00767661	1.25163	0.0136174	1.44238	0.0126714	1.43219	0.0136517
21.8	1.2766	0.0261016	1.26133	0.0102245	1.25052	0.00669186	1.43996	0.0127005	1.4268	0.00958526
21.9	1.27439	0.0192784	1.26265	0.0109174	1.24789	0.00818925	1.44236	0.0126904	1.42759	0.00900841
22	1.27675	0.0236094	1.26326	0.0168829	1.26598	0.0406397	1.43943	0.0103387	1.42759	0.00991136
22.1	1.27484	0.0225154	1.26264	0.00926808	1.25357	0.0165241	1.44071	0.00857779	1.42988	0.0107788
22.2	1.28055	0.0325182	1.26683	0.01367	1.26077	0.0264128	1.43961	0.00830357	1.43109	0.0138577
22.3	1.27592	0.0275782	1.26677	0.0207151	1.25491	0.0168773	1.43874	0.0140638	1.43139	0.0124442
22.4	1.27453	0.0233179	1.26603	0.0135561	1.25188	0.0259008	1.44865	0.0241209	1.43139	0.0159243
22.5	1.27697	0.0237776	1.26534	0.0180848	1.25228	0.0189228	1.44215	0.0181142	1.43146	0.0125373
22.6	1.27348	0.0182211	1.26417	0.0101627	1.26156	0.0203827	1.44531	0.00894561	1.43556	0.0167836
22.7	1.27264	0.00727923	1.26274	0.0071598	1.25191	0.0125795	1.43686	0.00814512	1.43072	0.0105285
22.8	1.27685	0.0164448	1.26443	0.0154218	1.25206	0.00817271	1.44255	0.0171251	1.43082	0.0129013
22.9	1.27412	0.0146643	1.27023	0.0176884	1.25847	0.0253161	1.44168	0.0143663	1.43005	0.00862748
23	1.27523	0.0192878	1.26232	0.00876197	1.25906	0.0278587	1.44926	0.0166292	1.43148	0.00867967
23.1	1.27557	0.012962	1.26493	0.0172538	1.25366	0.00872192	1.4441	0.0103249	1.43172	0.00978479
23.2	1.2724	0.0115543	1.2656	0.0259024	1.27011	0.0414719	1.44663	0.0109037	1.43197	0.0105358
23.3	1.27238	0.0165294	1.26563	0.0196191	1.25996	0.0318774	1.44539	0.0133166	1.43357	0.0078738
23.4	1.2738	0.0183736	1.266	0.0178235	1.25585	0.0186592	1.43948	0.00834968	1.43746	0.0213012
23.5	1.27614	0.0202198	1.265	0.0163119	1.25855	0.0226519	1.44743	0.0191065	1.43308	0.015529
23.6	1.27458	0.0162692	1.26987	0.0161417	1.25947	0.0260254	1.44503	0.00977192	1.43948	0.014219
23.7	1.27993	0.0209358	1.26323	0.00846604	1.25092	0.00994757	1.44234	0.0121281	1.43474	0.0162963
23.8	1.27386	0.0144909	1.26822	0.015612	1.26274	0.0273102	1.44451	0.0129271	1.4371	0.0114062
23.9	1.28148	0.0226633	1.2715	0.0219519	1.25376	0.016441	1.44715	0.0136635	1.43215	0.0143203
24	1.28375	0.0283848	1.26333	0.00830782	1.25619	0.0139001	1.44808	0.0131092	1.43333	0.0100854
24.1	1.27525	0.0144442	1.26906	0.013416	1.25682	0.0179068	1.44968	0.0175144	1.43456	0.0210669
24.2	1.27542	0.00920437	1.26665	0.0128591	1.2569	0.0188775	1.45013	0.0173751	1.432	0.011853
24.3	1.27039	0.00711631	1.27675	0.0284016	1.25655	0.020799	1.44218	0.00725436	1.43472	0.0115539
24.4	1.27625	0.0212522	1.26608	0.0232723	1.25572	0.0218104	1.44952	0.0146488	1.43985	0.0211441
24.5	1.27638	0.0127901	1.26264	0.0093103	1.26666	0.0232034	1.44855	0.0160736	1.42858	0.00717054
24.6	1.27387	0.020462	1.26171	0.00830618	1.26554	0.0212806	1.44955	0.0172257	1.43632	0.0120966
24.7	1.2743	0.00611971	1.26434	0.00888412	1.25708	0.0187662	1.44672	0.0137242	1.43139	0.0111737
24.8	1.27747	0.0129211	1.26659	0.0102417	1.25952	0.0158096	1.44983	0.0177669	1.43727	0.018
24.9	1.27598	0.0124875	1.27204	0.0199941	1.25525	0.0110403	1.44711	0.011869	1.43501	0.00901589
25	1.27848	0.0143035	1.26841	0.0134918	1.25767	0.0171588	1.44313	0.00995291	1.43208	0.00946477
25.1	1.28021	0.023982	1.26781	0.00702662	1.25846	0.0171768	1.44971	0.0120681	1.43454	0.0139974
25.2	1.27846	0.0205478	1.26951	0.0206411	1.2593	0.0191103	1.44541	0.0145173	1.43644	0.014229
25.3	1.27656	0.0119829	1.26386	0.00679198	1.26086	0.0219632	1.44936	0.0156013	1.43457	0.00868094
25.4	1.28045	0.0211609	1.26465	0.00992051	1.25943	0.0199089	1.4442	0.0128346	1.44103	0.0261158
25.5	1.27676	0.0182326	1.26965	0.0167217	1.25551	0.0139679	1.45658	0.0220091	1.43232	0.00983213
25.6	1.28212	0.0187149	1.27055	0.0135978	1.26323	0.0207131	1.45133	0.017483	1.43114	0.0124798
25.7	1.28225	0.0208564	1.27545	0.0183017	1.26205	0.0204136	1.44957	0.0168946	1.43316	0.00973817
25.8	1.27737	0.0132658	1.26776	0.0208039	1.26313	0.0249085	1.44995	0.0243299	1.4367	0.0185265
25.9	1.2819	0.0315717	1.2671	0.00914002	1.25697	0.0144413	1.45388	0.018309	1.43942	0.0152906
26	1.27426	0.00906017	1.2702	0.0187129	1.25904	0.015401	1.44483	0.0128408	1.44677	0.0160856
26.1	1.27551	0.0118653	1.27044	0.0150374	1.2581	0.0195908	1.44695	0.0155483	1.43879	0.0174542
26.2	1.27541	0.0100095	1.26933	0.0130155	1.26165	0.0209771	1.45073	0.0150088	1.43894	0.0177146
26.3	1.28597	0.0327761	1.27634	0.0286864	1.25977	0.0164313	1.44665	0.00931625	1.44203	0.0123906
26.4	1.27594	0.0120663	1.27509	0.0283686	1.26064	0.0141037	1.44628	0.00950347	1.44497	0.0187452
26.5	1.27599	0.0160064	1.27494	0.0231109	1.25451	0.00821416	1.44738	0.0113971	1.44148	0.0164667
26.6	1.27413	0.00682227	1.26571	0.00954826	1.26204	0.0222858	1.45256	0.014124	1.43734	0.00926591
26.7	1.28022	0.0112076	1.26545	0.00809325	1.26745	0.0306299	1.45163	0.0167347	1.44487	0.0141205
26.8	1.27537	0.00674677	1.27327	0.0184502	1.26401	0.0211658	1.4454	0.007611	1.44312	0.0222958
26.9	1.27948	0.0192116	1.2768	0.0201382	1.2577	0.0183021	1.45029	0.0128727	1.44101	0.0141849
27	1.27397	0.00906042	1.26718	0.0144368	1.25986	0.0132288	1.45302	0.0172717	1.4368	0.010125
27.1	1.27855	0.00679051	1.27553	0.0208536	1.25598	0.0144128	1.4515	0.0127811	1.43647	0.0139184
27.2	1.28284	0.023012	1.27434	0.0138319	1.26481	0.0222531	1.45162	0.0126337	1.43771	0.0132479
27.3	1.27744	0.0091396	1.27934	0.0249233	1.26727	0.021001	1.45043	0.00896374	1.43537	0.007631
27.4	1.28011	0.0131733	1.27366	0.0221081	1.25918	0.0148286	1.45142	0.0204033	1.45003	0.017601
27.5	1.28099	0.0141643	1.27386	0.0168383	1.25703	0.0173734	1.45559	0.0170742	1.44075	0.0120035
27.6	1.28554	0.0161511	1.27448	0.0184673	1.26864	0.0219771	1.45655	0.0205091	1.44549	0.0180799
27.7	1.28001	0.0186927	1.26935	0.0161507	1.26239	0.020666	1.45476	0.0158076	1.43689	0.00748535
27.8	1.2798	0.0170235	1.27644	0.0186367	1.2554	0.00982316	1.45351	0.0138101	1.44427	0.0161751
27.9	1.28041	0.0130093	1.2701	0.0111598	1.2591	0.0143837	1.45283	0.00980077	1.4443	0.0110916
28	1.27851	0.00994584	1.27051	0.0167161	1.2691	0.028798	1.45356	0.0124753	1.44142	0.0111136
28.1	1.2818	0.0177482	1.26845	0.00616013	1.26485	0.0223379	1.45344	0.0100649	1.44264	0.012843
28.2	1.2766	0.0109115	1.26746	0.0157263	1.26636	0.0195629	1.4537	0.0108602	1.44258	0.0142433
28.3	1.27874	0.0176535	1.26602	0.00912732	1.27296	0.0255255	1.45039	0.0101363	1.44844	0.0186053
28.4	1.27926	0.00925413	1.2715	0.016076	1.2577	0.0120011	1.46236	0.0182049	1.44234	0.0153572
28.5	1.27728	0.00798818	1.2784	0.0220363	1.26527	0.0139872	1.44958	0.00950591	1.45075	0.0179356
28.6	1.28628	0.0231319	1.26914	0.0109298	1.25775	0.00946057	1.45478	0.00783658	1.44226	0.0139694
28.7	1.28274	0.0177598	1.2737	0.0166842	1.25692	0.0076921	1.45292	0.0143019	1.43823	0.00781656
28.8	1.28111	0.0149621	1.27012	0.014107	1.25899	0.0166099	1.45592	0.0101521	1.44024	0.0107619
28.9	1.28771	0.0190855	1.27048	0.0164514	1.26351	0.0195961	1.45627	0.0130532	1.44098	0.00971797
29	1.28481	0.0241446	1.27006	0.00984578	1.26106	0.00960551	1.45308	0.00980681	1.44998	0.0175265
29.1	1.28039	0.0165956	1.26613	0.010128	1.26314	0.0150979	1.45688	0.0129013	1.44421	0.0124859
29.2	1.28304	0.0257435	1.26954	0.00884283	1.25913	0.0184621	1.4545	0.00968405	1.44497	0.0171974
29.3	1.28127	0.0144896	1.27116	0.0204716	1.25914	0.0103827	1.45329	0.012365	1.44378	0.0174691
29.4	1.28455	0.0139868	1.27245	0.0181751	1.2597	0.0116298	1.45705	0.0140197	1.44054	0.00907422
29.5	1.28207	0.00935464	1.27115	0.011714	1.27345	0.0258223	1.46023	0.0128212	1.44472	0.0154416
29.6	1.28453	0.0170614	1.27868	0.0183723	1.27283	0.0338651	1.45764	0.0144539	1.44426	0.0140862
29.7	1.28131	0.00843794	1.2761	0.0146396	1.26803	0.0247545	1.45643	0.0154018	1.44527	0.0145378
29.8	1.27622	0.0114503	1.28341	0.0325803	1.26141	0.0158722	1.45741	0.0101996	1.44221	0.0120857
29.9	1.29167	0.0329241	1.27958	0.029007	1.2657	0.0163375	1.45373	0.00762922	1.45202	0.0164752
30	1.27785	0.0120326	1.2731	0.0130823	1.258	0.0116228	1.45833	0.0131838	1.44998	0.0105823
30.1	1.28004	0.0086003	1.27681	0.0212443	1.26133	0.0164456	1.46738	0.0169031	1.44564	0.0125816
30.2	1.28257	0.0167454	1.27903	0.0286331	1.26052	0.0200077	1.45269	0.00985217	1.44362	0.01084
30.3	1.28069	0.0146242	1.27629	0.0186678	1.27289	0.0225002	1.45872	0.0141585	1.44668	0.0120629
30.4	1.27901	0.0119118	1.27693	0.0178758	1.25996	0.00558323	1.46064	0.0129226	1.44629	0.0131031
30.5	1.28149	0.0173253	1.27567	0.0147903	1.25934	0.00816831	1.4531	0.00880519	1.44634	0.0205251
30.6	1.2833	0.0146597	1.27821	0.0201227	1.2668	0.0254566	1.45387	0.010253	1.44956	0.0141167
30.7	1.28536	0.0244107	1.28141	0.0222084	1.26154	0.01177	1.45661	0.0126679	1.4451	0.0133793
30.8	1.28447	0.0198832	1.28117	0.0295501	1.26979	0.0267234	1.45947	0.0126019	1.44789	0.015881
30.9	1.28987	0.0232173	1.28676	0.0210675	1.26144	0.0107218	1.45915	0.0104203	1.45134	0.0116114
31	1.28518	0.0142628	1.28553	0.0334928	1.26956	0.0174102	1.46113	0.0131655	1.44718	0.016845
31.1	1.28665	0.0234711	1.27495	0.00812437	1.26024	0.016503	1.46181	0.0107289	1.44735	0.015182
31.2	1.28144	0.0149713	1.27259	0.0121667	1.26429	0.0140825	1.4596	0.012009	1.44575	0.0143364
31.3	1.28137	0.0164431	1.27556	0.0142451	1.26143	0.0097584	1.46125	0.0126109	1.44824	0.0125659
31.4	1.28185	0.00787983	1.27793	0.0213992	1.26535	0.0212199	1.45997	0.0121587	1.44727	0.0134129
31.5	1.28306	0.022521	1.27783	0.0196898	1.26235	0.0167433	1.46116	0.0117674	1.44882	0.0179073
31.6	1.28705	0.0249114	1.27197	0.0102037	1.26313	0.00844484	1.46202	0.021895	1.45111	0.0107534
31.7	1.28154	0.00736698	1.27642	0.0150592	1.26358	0.0095879	1.46381	0.0140193	1.45174	0.0152712
31.8	1.28584	0.0129257	1.27918	0.0201958	1.27386	0.021821	1.46092	0.0119407	1.44853	0.0115758
31.9	1.28674	0.016881	1.27877	0.027791	1.26743	0.0153753	1.46387	0.0141114	1.45038	0.015903
32	1.28966	0.0141701	1.27412	0.0102899	1.26735	0.0231209	1.45857	0.00995859	1.44018	0.0100705
32.1	1.29151	0.0201736	1.27785	0.0177734	1.26837	0.0227934	1.46154	0.0105401	1.44572	0.010154
32.2	1.28875	0.0131258	1.2807	0.0200262	1.26303	0.00980828	1.46334	0.0165412	1.45067	0.0146124
32.3	1.28784	0.0170196	1.27375	0.00887932	1.26383	0.0103288	1.46302	0.0162121	1.45343	0.015626
32.4	1.28122	0.00771869	1.27428	0.0102747	1.25883	0.00739381	1.46	0.00963198	1.45025	0.0144748
32.5	1.28381	0.0093119	1.2781	0.0136762	1.26657	0.0175827	1.4601	0.0141533	1.44418	0.00855896
32.6	1.28607	0.0118057	1.27301	0.00877604	1.26793	0.0176962	1.46633	0.0196647	1.45036	0.0156651
32.7	1.28935	0.0143291	1.27445	0.00793669	1.26495	0.0139169	1.46241	0.0120678	1.44536	0.0085398
32.8	1.29	0.0178868	1.28228	0.0227297	1.265	0.00738504	1.46708	0.0121959	1.45404	0.014957
32.9	1.29245	0.0222669	1.28013	0.022727	1.26502	0.0159381	1.46346	0.0107197	1.45285	0.0136376
33	1.28238	0.0097937	1.27895	0.0175408	1.2602	0.00995948	1.46274	0.0152661	1.44624	0.0190019
33.1	1.28819	0.0102346	1.28001	0.0184217	1.2677	0.0141855	1.46065	0.0111084	1.45983	0.0197415
33.2	1.29224	0.0176797	1.28746	0.0190629	1.26049	0.0114487	1.46033	0.0102807	1.44824	0.0108616
33.3	1.29272	0.0295256	1.28379	0.0187222	1.27529	0.0319432	1.46262	0.0126425	1.45037	0.0112427
33.4	1.29108	0.0230305	1.27647	0.00880182	1.26437	0.0181473	1.46402	0.0176168	1.45902	0.0176381
33.5	1.28526	0.00881472	1.28836	0.025263	1.27574	0.0374027	1.46456	0.0157631	1.45408	0.0191839
33.6	1.28787	0.0103382	1.28003	0.0162287	1.26542	0.0101613	1.46417	0.0106815	1.45903	0.021572
33.7	1.28321	0.0122619	1.27557	0.00657541	1.26034	0.010285	1.46657	0.0111885	1.45169	0.012504
33.8	1.29546	0.0294602	1.27465	0.00783883	1.25933	0.0106791	1.4699	0.0204648	1.45523	0.018682
33.9	1.28785	0.00768711	1.28621	0.0269568	1.26255	0.0107646	1.4607	0.00655048	1.45039	0.0116038
34	1.29035	0.0123622	1.28141	0.0166512	1.26754	0.0117049	1.4691	0.021171	1.45151	0.0134446
34.1	1.29443	0.0319878	1.27985	0.0118369	1.27326	0.0204095	1.4695	0.0147307	1.4519	0.0145827
34.2	1.28827	0.0110853	1.27601	0.00955342	1.26958	0.0157272	1.46545	0.00910133	1.45329	0.010061
34.3	1.28854	0.0106919	1.27769	0.0169883	1.27267	0.0172492	1.46334	0.00658643	1.45235	0.0140632
34.4	1.2902	0.0189034	1.28712	0.0255365	1.2714	0.0164605	1.46733	0.0112831	1.4565	0.0123477
34.5	1.29479	0.0215755	1.29068	0.0253125	1.27875	0.0314844	1.46306	0.0114835	1.45359	0.0132307
34.6	1.28685	0.00941801	1.27995	0.0109918	1.26903	0.0174683	1.46109	0.0102173	1.45498	0.0180062
34.7	1.29146	0.0156678	1.28122	0.0117369	1.27321	0.013939	1.46981	0.0143355	1.45604	0.0126274
34.8	1.28969	0.0154724	1.27898	0.0175718	1.27779	0.0189311	1.4721	0.0257036	1.45192	0.0107756
34.9	1.29398	0.0139778	1.28386	0.0176828	1.26598	0.00839601	1.46632	0.00760928	1.45256	0.0125659
35	1.28952	0.015317	1.28341	0.0144269	1.27902	0.0393532	1.4676	0.01005	1.45533	0.0116789
35.1	1.2902	0.00784031	1.28332	0.0184528	1.26992	0.0152478	1.46776	0.0108418	1.45811	0.0192859
35.2	1.29531	0.0192046	1.28624	0.0268323	1.26749	0.0164078	1.47518	0.0172225	1.46327	0.0354786
35.3	1.29212	0.0137677	1.27929	0.00883414	1.27563	0.0178523	1.46869	0.0135423	1.4569	0.0162716
35.4	1.28707	0.0081857	1.28326	0.0194613	1.27343	0.0285428	1.46623	0.0107443	1.45481	0.010887
35.5	1.28983	0.0179044	1.28145	0.0145007	1.27628	0.0230516	1.46691	0.0090052	1.45755	0.0109025
35.6	1.28668	0.0107658	1.28083	0.0150376	1.26491	0.00723036	1.46473	0.011611	1.45809	0.0129928
35.7	1.29446	0.0199962	1.2843	0.0112748	1.27059	0.0140891	1.47773	0.0154176	1.46179	0.0183952
35.8	1.29811	0.0207434	1.28615	0.0136142	1.27321	0.0154441	1.48022	0.0235379	1.45561	0.0105965
35.9	1.2864	0.01085	1.2818	0.0133346	1.27163	0.0112933	1.47497	0.0172315	1.45883	0.015632
36	1.29238	0.0198296	1.28142	0.0082338	1.26508	0.00873405	1.47555	0.0201164	1.45683	0.00951411
36.1	1.29587	0.0213459	1.28752	0.0189091	1.27475	0.0210772	1.46972	0.0158129	1.46613	0.0153109
36.2	1.29779	0.026083	1.28776	0.0170066	1.27214	0.0253726	1.47593	0.0216137	1.46214	0.0195678
36.3	1.2957	0.0164478	1.28568	0.0210594	1.26941	0.00950548	1.47294	0.0152078	1.45709	0.0109541
36.4	1.29613	0.0198945	1.27968	0.00853342	1.26864	0.00621626	1.47326	0.0143075	1.45905	0.0105413
36.5	1.29084	0.0101192	1.277	0.00871942	1.27445	0.0191348	1.46728	0.0113476	1.46663	0.0129788
36.6	1.29055	0.0087712	1.28551	0.0203854	1.2759	0.0254126	1.47089	0.009733	1.45849	0.0129032
36.7	1.29966	0.0274508	1.28789	0.00951119	1.27384	0.0192644	1.47316	0.0179524	1.46732	0.0200258
36.8	1.30125	0.0192905	1.28345	0.0187837	1.27417	0.0163991	1.46854	0.0108513	1.46249	0.0130555
36.9	1.29555	0.021353	1.28395	0.013764	1.26678	0.00940116	1.48203	0.0174057	1.46161	0.0128894
37	1.28992	0.0112327	1.28151	0.00589643	1.27489	0.0240232	1.47437	0.0108802	1.45901	0.011615
37.1	1.29621	0.0161223	1.27948	0.0115819	1.27203	0.0160662	1.48056	0.0150981	1.45674	0.0126922
37.2	1.2946	0.0158289	1.28422	0.0231276	1.27524	0.0194113	1.47716	0.0168887	1.46189	0.00996764
37.3	1.29569	0.0120481	1.28615	0.0146377	1.28464	0.0302863	1.47341	0.0141393	1.46043	0.0118879
37.4	1.29403	0.0137571	1.28582	0.0119403	1.27129	0.0153191	1.47721	0.0146207	1.4658	0.0176671
37.5	1.29367	0.0145719	1.28416	0.00870883	1.27561	0.0183606	1.47627	0.00916283	1.4589	0.0092219
37.6	1.29643	0.014511	1.2824	0.00987722	1.27427	0.0128012	1.47742	0.017693	1.46659	0.0141876
37.7	1.29969	0.0178657	1.28611	0.0177466	1.27192	0.01869	1.47077	0.0121907	1.45991	0.010337
37.8	1.29677	0.0149346	1.28591	0.0166944	1.27107	0.01158	1.47449	0.0130935	1.46882	0.0200555
37.9	1.29699	0.0189624	1.28157	0.0154732	1.2682	0.00905053	1.4747	0.013228	1.46437	0.0148408
38	1.30206	0.0216346	1.28995	0.0194829	1.27277	0.0200914	1.47566	0.0141012	1.46631	0.016324
38.1	1.29813	0.0147272	1.28491	0.0267728	1.27145	0.00925867	1.47736	0.0110166	1.46745	0.0185864
38.2	1.29503	0.0164271	1.28573	0.0149094	1.28048	0.0349945	1.47966	0.0181018	1.46432	0.0207699
38.3	1.29145	0.0121515	1.28599	0.0138887	1.27137	0.00580929	1.47415	0.0113878	1.46353	0.0104514
38.4	1.30443	0.0307855	1.28803	0.0172386	1.28393	0.0312576	1.47787	0.0121696	1.47032	0.0165991
38.5	1.29165	0.00760528	1.29499	0.0274309	1.27299	0.0180053	1.47732	0.01512	1.46109	0.0130622
38.6	1.29782	0.0193798	1.28532	0.0189716	1.27688	0.02308	1.48213	0.0159683	1.45986	0.00984015
38.7	1.29602	0.0135341	1.28713	0.0151712	1.27751	0.0210621	1.47607	0.0121089	1.46346	0.0151869
38.8	1.29976	0.0165467	1.28966	0.0184075	1.28236	0.0280045	1.48447	0.0183139	1.46468	0.0144476
38.9	1.30092	0.0227033	1.29031	0.0181317	1.27307	0.0126211	1.48051	0.01848	1.4619	0.0129538
39	1.29489	0.0173011	1.28327	0.00996872	1.26981	0.0117869	1.47934	0.0119595	1.4681	0.0153315
39.1	1.29769	0.0254707	1.2872	0.0131457	1.27185	0.00977629	1.48691	0.0116258	1.46599	0.0138507
39.2	1.29394	0.0159435	1.288	0.0125016	1.27485	0.0153728	1.48153	0.0143531	1.46899	0.0158302
39.3	1.29757	0.0158509	1.297	0.0279639	1.27929	0.0214049	1.48667	0.0232348	1.46831	0.010071
39.4	1.29961	0.0161919	1.29097	0.0222672	1.27261	0.0114867	1.47654	0.0108359	1.4674	0.0160218
39.5	1.29633	0.00871115	1.29161	0.0236673	1.27295	0.0189419	1.47829	0.0121278	1.46604	0.0117619
39.6	1.29727	0.0141884	1.2893	0.0204864	1.27395	0.0136196	1.47731	0.0133731	1.46747	0.0167395
39.7	1.29911	0.0274542	1.28516	0.00907511	1.275	0.0214987	1.48347	0.0166621	1.46802	0.011734
39.8	1.29378	0.00983023	1.28086	0.00819402	1.27754	0.0255246	1.48565	0.0121097	1.47034	0.0139543
39.9	1.29861	0.0152791	1.2875	0.0149405	1.27285	0.00877603	1.47932	0.00842137	1.46655	0.0137276
40	1.29949	0.0175828	1.28842	0.0164212	1.28055	0.0218566	1.48439	0.0114133	1.47092	0.0193833
40.1	1.29572	0.0100147	1.29206	0.018643	1.27967	0.014186	1.48496	0.0238054	1.47416	0.0181089
40.2	1.29914	0.0086506	1.28684	0.00945082	1.27967	0.0235382	1.48218	0.00943303	1.46727	0.0118964
40.3	1.29843	0.0116007	1.29056	0.0133695	1.27318	0.00993138	1.48327	0.0139378	1.47407	0.0107656
40.4	1.30164	0.0169742	1.29112	0.0125611	1.27886	0.015191	1.48694	0.0124298	1.46942	0.0167607
40.5	1.30115	0.0169749	1.28347	0.0115472	1.27459	0.0112705	1.48335	0.0163196	1.47162	0.0105689
40.6	1.30156	0.0143918	1.29633	0.0248542	1.28025	0.0136191	1.4835	0.0169673	1.47521	0.0161272
40.7	1.29445	0.0112645	1.2914	0.0206552	1.28783	0.0239909	1.48412	0.011399	1.47254	0.0181216
40.8	1.30094	0.0208455	1.29182	0.0146997	1.27737	0.0173768	1.48225	0.0103396	1.46961	0.010709
40.9	1.30431	0.0196327	1.29457	0.0161628	1.28002	0.0134971	1.48126	0.00969869	1.47093	0.0102592
41	1.30371	0.0150858	1.28759	0.0120613	1.27595	0.0198124	1.48399	0.0101091	1.47614	0.0148394
41.1	1.30163	0.0175821	1.28981	0.0168801	1.27773	0.0177719	1.481	0.0102886	1.48091	0.0188368
41.2	1.30083	0.00925299	1.28759	0.0110939	1.27776	0.0142687	1.48299	0.0114409	1.47521	0.0131788
41.3	1.30087	0.016744	1.28666	0.00968366	1.27633	0.011107	1.48834	0.013501	1.46737	0.00821611
41.4	1.29806	0.0157361	1.29232	0.0192736	1.28185	0.0254705	1.48527	0.0159646	1.47882	0.0179926
41.5	1.297	0.011341	1.29013	0.00986876	1.27961	0.0215652	1.48476	0.0119355	1.4759	0.0158505
41.6	1.30258	0.0159829	1.29306	0.0133139	1.27768	0.00966454	1.48759	0.0131519	1.47285	0.0094966
41.7	1.29793	0.0112938	1.3019	0.0208422	1.28571	0.0189007	1.49097	0.015115	1.4786	0.0133932
41.8	1.3011	0.014747	1.29079	0.0183756	1.27983	0.0131418	1.48671	0.0203535	1.47513	0.0154
41.9	1.30315	0.0107182	1.29571	0.0160715	1.28907	0.0210145	1.48763	0.0119488	1.47486	0.0130497
42	1.29937	0.0114796	1.2972	0.0247388	1.28269	0.0178867	1.49418	0.0146884	1.47373	0.0123079
42.1	1.29911	0.0138527	1.29814	0.029189	1.2782	0.0109667	1.48779	0.0159533	1.47887	0.0109539
42.2	1.30222	0.0153341	1.29469	0.0200895	1.28297	0.0146699	1.48795	0.0128215	1.47877	0.0227525
42.3	1.30637	0.0275371	1.28951	0.0119754	1.28402	0.0127643	1.49019	0.0126255	1.47692	0.0140127
42.4	1.30387	0.0183618	1.29586	0.0215583	1.2799	0.00808307	1.48948	0.0151744	1.47583	0.0122221
42.5	1.29869	0.0156296	1.29441	0.0139788	1.28173	0.0233246	1.48697	0.0106853	1.47899	0.0178909
42.6	1.30297	0.0158028	1.29633	0.0160828	1.28315	0.0134433	1.49212	0.019162	1.47594	0.0125553
42.7	1.30126	0.0136767	1.3016	0.0282881	1.28561	0.0198067	1.4932	0.0195031	1.47857	0.0144722
42.8	1.30535	0.0167814	1.29577	0.0123545	1.2856	0.0297564	1.49028	0.0150262	1.47449	0.0111575
42.9	1.30252	0.0145078	1.29179	0.00962435	1.2802	0.00837143	1.48496	0.0157851	1.47718	0.0105108
43	1.29887	0.00993923	1.30183	0.0382683	1.27988	0.00895672	1.49152	0.0104549	1.47573	0.0114173
43.1	1.3099	0.0260637	1.29386	0.0149684	1.27791	0.0125321	1.49245	0.0149644	1.48108	0.014109
43.2	1.30523	0.0269258	1.29658	0.0184351	1.28417	0.0131715	1.49483	0.0159058	1.47606	0.0142636
43.3	1.29983	0.0104021	1.29124	0.0130127	1.28153	0.0182302	1.48649	0.0102907	1.47735	0.0115087
43.4	1.30786	0.0186833	1.29451	0.012568	1.28324	0.0184319	1.49119	0.0121396	1.48096	0.0159949
43.5	1.30411	0.0195047	1.29639	0.0137469	1.287	0.0216067	1.49471	0.0143991	1.48257	0.016221
43.6	1.30501	0.0162243	1.29731	0.0172303	1.28802	0.0276674	1.49538	0.0184057	1.47591	0.011877
43.7	1.31024	0.0186838	1.29702	0.0215852	1.28468	0.0127351	1.49077	0.0155074	1.48132	0.0133084
43.8	1.31203	0.018289	1.28962	0.00722468	1.28664	0.0164002	1.49176	0.0128207	1.48204	0.0183504
43.9	1.30894	0.0170577	1.29508	0.019139	1.28394	0.0182415	1.4935	0.00911652	1.47814	0.0134059
44	1.30675	0.0134479	1.29511	0.0126656	1.28857	0.0247376	1.48972	0.0093417	1.47692	0.00894501
44.1	1.30329	0.0149148	1.29503	0.0107061	1.28915	0.0290919	1.50296	0.0192156	1.47963	0.0145592
44.2	1.30492	0.010145	1.29498	0.0219879	1.2892	0.0209495	1.49879	0.0215888	1.48303	0.0132797
44.3	1.30723	0.0155187	1.29929	0.0190197	1.28178	0.00891586	1.49313	0.0106786	1.48386	0.0157129
44.4	1.30753	0.0316415	1.29189	0.00946522	1.28053	0.0100969	1.49597	0.0143547	1.48575	0.017146
44.5	1.30915	0.0191924	1.29911	0.0235514	1.28146	0.00761306	1.4958	0.0175225	1.48768	0.0212594
44.6	1.30707	0.0167106	1.30032	0.0250741	1.287	0.0253865	1.49544	0.0126335	1.48228	0.0142368
44.7	1.30537	0.0122006	1.29715	0.00658233	1.28376	0.017019	1.4964	0.0149263	1.48228	0.00877515
44.8	1.30766	0.0162109	1.2982	0.0153624	1.28646	0.0254221	1.49603	0.0172236	1.48273	0.0166568
44.9	1.30774	0.0130178	1.29404	0.0144739	1.28448	0.014695	1.49807	0.0094251	1.47997	0.00971694
45	1.31649	0.03229	1.29879	0.013034	1.28274	0.0167682	1.49565	0.012042	1.48685	0.0249283
45.1	1.3139	0.0243087	1.29695	0.0144285	1.29238	0.0321999	1.49446	0.0134605	1.48528	0.0177611
45.2	1.30678	0.00934081	1.29708	0.00796447	1.28657	0.0231313	1.49985	0.0181357	1.48483	0.0163742
45.3	1.31064	0.0160476	1.29533	0.0101442	1.29231	0.0292318	1.50138	0.0194967	1.48568	0.0129772
45.4	1.31397	0.0229643	1.29778	0.014604	1.28943	0.0181067	1.49701	0.0143077	1.48451	0.00721966
45.5	1.31348	0.018899	1.29626	0.0126679	1.29363	0.0243486	1.49966	0.0131253	1.48522	0.0134042
45.6	1.30867	0.0164753	1.29941	0.0176579	1.29791	0.0266737	1.5003	0.0121876	1.48697	0.0113951
45.7	1.31475	0.0236182	1.30108	0.0144556	1.28633	0.0213639	1.49784	0.0106346	1.48497	0.0150864
45.8	1.31406	0.0243909	1.30693	0.0337784	1.29501	0.029269	1.49969	0.0161321	1.49107	0.0161158
45.9	1.3139	0.0179596	1.30258	0.0192864	1.28466	0.0144201	1.50341	0.0170529	1.48389	0.0152581
46	1.30919	0.0109809	1.30143	0.00851043	1.28962	0.0184181	1.50213	0.0164426	1.49275	0.0189863
46.1	1.31415	0.0226897	1.29916	0.0126314	1.28331	0.00842629	1.49912	0.00920212	1.48886	0.0126826
46.2	1.31594	0.0176378	1.29693	0.00981789	1.28787	0.0157284	1.50343	0.0181294	1.4907	0.0165134
46.3	1.31205	0.0202722	1.3007	0.0159567	1.28887	0.0121272	1.50762	0.0194687	1.48409	0.011851
46.4	1.31667	0.0250313	1.30169	0.022154	1.29028	0.0160893	1.49829	0.00825184	1.49177	0.0125424
46.5	1.31281	0.0241585	1.29856	0.0176046	1.28933	0.0174086	1.50433	0.0193627	1.49474	0.0213937
46.6	1.31329	0.0204583	1.30077	0.0145009	1.28441	0.0114392	1.51084	0.0174879	1.48748	0.0127323
46.7	1.31944	0.0232682	1.29579	0.00954015	1.28576	0.0145601	1.50135	0.00712487	1.49321	0.0174674
46.8	1.30833	0.0159582	1.29931	0.0162383	1.29199	0.0112101	1.50244	0.0110296	1.48836	0.0160187
46.9	1.31888	0.0258264	1.30563	0.0162245	1.28419	0.00895691	1.50244	0.0101445	1.4933	0.0172461
47	1.31341	0.017534	1.29264	0.00909565	1.29146	0.0173108	1.50331	0.0117382	1.49225	0.0140531
47.1	1.30912	0.0135521	1.30194	0.0133882	1.28778	0.0109572	1.49917	0.0141971	1.48561	0.00989517
47.2	1.30486	0.0106921	1.30366	0.0118604	1.28769	0.0153391	1.50468	0.0214524	1.48768	0.00972983
47.3	1.31771	0.0314811	1.29897	0.0127333	1.294	0.0168311	1.5056	0.0119183	1.49326	0.0103281
47.4	1.32497	0.0364029	1.30148	0.0109848	1.28921	0.0131411	1.50739	0.0135537	1.48903	0.00905985
47.5	1.30982	0.011883	1.30615	0.0205073	1.29341	0.021685	1.50563	0.0141238	1.49166	0.016332
47.6	1.31784	0.0195008	1.30093	0.00812849	1.2918	0.0154431	1.51591	0.0193858	1.493	0.0129523
47.7	1.3125	0.0155913	1.29846	0.00863895	1.28761	0.0156553	1.50208	0.0086803	1.4918	0.0097295
47.8	1.31497	0.0125196	1.30585	0.0164871	1.28845	0.0119172	1.50277	0.0114694	1.49168	0.014117
47.9	1.31757	0.0146594	1.30385	0.00762345	1.29464	0.0228704	1.50481	0.0103315	1.49436	0.015844
48	1.30956	0.0100703	1.30412	0.0227731	1.29064	0.0174405	1.50779	0.0107159	1.4899	0.0150075
48.1	1.31698	0.0214433	1.30524	0.0197748	1.29392	0.0106008	1.5023	0.0158461	1.49616	0.0117629
48.2	1.3157	0.0227401	1.30627	0.015339	1.29215	0.0153053	1.50899	0.0170196	1.4949	0.0130595
48.3	1.30661	0.00843386	1.29919	0.0126568	1.29028	0.0117536	1.50948	0.0135089	1.4913	0.014323
48.4	1.3133	0.0128661	1.30252	0.0113586	1.29339	0.0113657	1.51854	0.0184169	1.49648	0.0170277
48.5	1.32278	0.0269922	1.30095	0.0146759	1.29254	0.0254847	1.50731	0.0165307	1.49288	0.00996729
48.6	1.30997	0.0140933	1.30306	0.00704772	1.29236	0.0170744	1.50932	0.0139143	1.4936	0.0104245
48.7	1.31272	0.0113653	1.31324	0.0284763	1.29808	0.0228037	1.50856	0.0146125	1.49724	0.0135681
48.8	1.31393	0.0106497	1.30462	0.0131609	1.29239	0.0153682	1.50884	0.0130634	1.49591	0.0131417
48.9	1.32103	0.0273277	1.30948	0.010977	1.30059	0.0197548	1.50989	0.0137618	1.49889	0.0155485
49	1.31613	0.0153564	1.30778	0.0200421	1.29287	0.0116901	1.51313	0.013242	1.50051	0.0178828
49.1	1.31653	0.017682	1.30733	0.0184926	1.29757	0.0207871	1.5153	0.0101018	1.50105	0.0111251
49.2	1.31594	0.0281785	1.3033	0.0125471	1.29704	0.0151457	1.51685	0.0145455	1.50069	0.0191066
49.3	1.31278	0.00872811	1.32317	0.02832	1.29371	0.011016	1.51298	0.0142057	1.50695	0.0297416
49.4	1.31733	0.0221569	1.30766	0.0166184	1.29098	0.0123391	1.51164	0.0148525	1.50418	0.0184769
49.5	1.31909	0.0260929	1.31001	0.017751	1.29286	0.0115385	1.51309	0.00692006	1.49659	0.0104374
49.6	1.31365	0.0111955	1.30432	0.0135342	1.29622	0.014352	1.51584	0.0177942	1.49946	0.0161403
49.7	1.31282	0.00990923	1.30899	0.00912759	1.29857	0.022229	1.52186	0.0156522	1.503	0.0107337
49.8	1.31719	0.0178468	1.31633	0.0223775	1.29513	0.0126001	1.51266	0.0116337	1.5017	0.017079
49.9	1.32516	0.0243645	1.30889	0.00861411	1.29661	0.0115478	1.51613	0.0151085	1.49579	0.0124116
50	1.32069	0.0177942	1.30479	0.00921186	1.29891	0.0200259	1.51497	0.0110813	1.5008	0.0143285
50.1	1.31612	0.0142826	1.31379	0.0223369	1.29813	0.0218516	1.51522	0.0141481	1.50312	0.0165996
50.2	1.32195	0.0146837	1.31546	0.0220021	1.29448	0.0104988	1.51147	0.007925	1.50091	0.0120522
50.3	1.31751	0.00952733	1.31167	0.0197452	1.29241	0.0103964	1.51939	0.0111094	1.50715	0.0170951
50.4	1.3231	0.0211267	1.31744	0.0372611	1.29617	0.0112412	1.52027	0.0211563	1.50539	0.0117793
50.5	1.31769	0.0118639	1.31052	0.0137905	1.29676	0.016264	1.51832	0.0118375	1.50062	0.014754
50.6	1.32127	0.0125179	1.3119	0.00824226	1.29454	0.0130988	1.52041	0.0196646	1.50385	0.0105162
50.7	1.32825	0.0219371	1.30929	0.0137009	1.30051	0.0186515	1.51989	0.0130825	1.50826	0.0194693
50.8	1.32054	0.0185797	1.31503	0.0126322	1.30593	0.033796	1.51694	0.0155467	1.50192	0.01431
50.9	1.32543	0.0291753	1.3088	0.0123343	1.29871	0.010385	1.52206	0.0182773	1.50207	0.0136234
51	1.32903	0.0290979	1.30932	0.0118226	1.29924	0.0139756	1.52446	0.0162909	1.50665	0.0108177
51.1	1.32874	0.0311444	1.31512	0.0164229	1.29836	0.0129639	1.51705	0.0166882	1.50706	0.0114513
51.2	1.32727	0.0209554	1.31032	0.016292	1.2947	0.00954973	1.51885	0.0114826	1.50535	0.0161046
51.3	1.32915	0.0249753	1.32105	0.0202229	1.29397	0.00854651	1.51579	0.0144776	1.51007	0.0172509
51.4	1.31812	0.0109199	1.31473	0.0139525	1.2965	0.0122906	1.52169	0.0151903	1.50709	0.0125037
51.5	1.32057	0.0176751	1.30857	0.0105931	1.30492	0.0265179	1.52234	0.0132094	1.50559	0.0108336
51.6	1.31646	0.00911686	1.32007	0.0227623	1.30606	0.0185276	1.52801	0.0169306	1.50662	0.00995188
51.7	1.32048	0.0103374	1.31302	0.0172178	1.30072	0.00966146	1.52261	0.0129276	1.50794	0.010863
51.8	1.32146	0.0128597	1.31331	0.0101794	1.30167	0.0168413	1.53144	0.0231019	1.50433	0.0138647
51.9	1.3213	0.00823256	1.31542	0.0285195	1.30079	0.0120629	1.52133	0.0120512	1.50943	0.00978857
52	1.32675	0.0165904	1.31671	0.0157006	1.29964	0.00750688	1.51867	0.00932055	1.50844	0.0133168
52.1	1.32612	0.015703	1.31575	0.0208672	1.29749	0.0100989	1.52676	0.0155171	1.51077	0.0140057
52.2	1.32319	0.0147999	1.30975	0.0108153	1.3111	0.0308386	1.52678	0.0156196	1.51302	0.015643
52.3	1.32713	0.0146747	1.31257	0.0151606	1.29916	0.00996146	1.53225	0.0212861	1.51236	0.0128059
52.4	1.32539	0.0246479	1.31066	0.0115068	1.30976	0.0245898	1.53283	0.0151624	1.5083	0.0120762
52.5	1.32579	0.0160123	1.31472	0.00883496	1.30345	0.0123396	1.53102	0.0217287	1.51403	0.0125597
52.6	1.32375	0.0150583	1.31489	0.0221705	1.30039	0.0117203	1.52461	0.0117363	1.52205	0.0258558
52.7	1.32691	0.0283237	1.32081	0.0165552	1.30879	0.0194192	1.52526	0.0134378	1.51482	0.0201324
52.8	1.33605	0.0285449	1.31521	0.0210795	1.30136	0.0147193	1.52884	0.0173243	1.51658	0.0111137
52.9	1.33093	0.0205364	1.31765	0.0105615	1.30353	0.0223046	1.52847	0.0192092	1.51407	0.0140431
53	1.32232	0.0132165	1.3171	0.0148344	1.31147	0.0191542	1.52939	0.0157596	1.51241	0.0176295
53.1	1.32986	0.0269113	1.3189	0.0150205	1.30261	0.0146508	1.52985	0.0164591	1.51572	0.0143187
53.2	1.32238	0.0123548	1.31839	0.013753	1.30349	0.0179677	1.52796	0.0120476	1.51386	0.0183658
53.3	1.33703	0.0327124	1.32125	0.0158103	1.30669	0.0135671	1.53236	0.00979309	1.51878	0.0197489
53.4	1.33681	0.0230612	1.31464	0.00822953	1.31506	0.0241417	1.53158	0.0154547	1.51408	0.0106056
53.5	1.33662	0.0250776	1.31321	0.0108295	1.30754	0.0192772	1.53145	0.0120834	1.51662	0.0127424
53.6	1.32909	0.0107381	1.32126	0.0161923	1.30041	0.00903031	1.53253	0.0166854	1.51717	0.0118255
53.7	1.32762	0.0102397	1.31657	0.00882752	1.31401	0.0330466	1.5327	0.011466	1.51442	0.0104734
53.8	1.32822	0.0114259	1.32118	0.0275838	1.30996	0.0217567	1.53073	0.0107002	1.51903	0.013604
53.9	1.32381	0.0078776	1.31926	0.0183686	1.301	0.00907194	1.53416	0.0123438	1.51252	0.0121768
54	1.33028	0.0283211	1.31813	0.0111067	1.3088	0.0251235	1.53541	0.00965574	1.51836	0.013121
54.1	1.32619	0.00835723	1.32385	0.0245162	1.30539	0.00915205	1.53496	0.011034	1.51808	0.020163
54.2	1.33352	0.0165515	1.31561	0.0141712	1.31189	0.0213461	1.53439	0.0117402	1.51712	0.0140818
54.3	1.33166	0.0210516	1.33145	0.021373	1.30477	0.0168036	1.53591	0.0127401	1.52444	0.0182238
54.4	1.33395	0.0290731	1.31989	0.0128667	1.30492	0.0166902	1.54122	0.0189228	1.52189	0.0139925
54.5	1.32652	0.00886816	1.32349	0.0182183	1.30673	0.0112893	1.53476	0.0143469	1.51884	0.0152624
54.6	1.32969	0.0102264	1.31818	0.0113035	1.30977	0.0143459	1.53624	0.0109978	1.52094	0.0139612
54.7	1.33663	0.0236147	1.32217	0.0117275	1.3148	0.0190838	1.53864	0.0136926	1.5239	0.0163484
54.8	1.33067	0.0103582	1.32123	0.0197534	1.3051	0.0137985	1.53239	0.0139968	1.52269	0.0137062
54.9	1.33026	0.0148685	1.31808	0.00770826	1.30553	0.012755	1.53823	0.0185882	1.52566	0.0186833
55	1.33741	0.0221497	1.32016	0.0123283	1.30695	0.011292	1.53677	0.0119146	1.52369	0.015319
55.1	1.32978	0.0150587	1.3257	0.01906	1.30816	0.0169691	1.53547	0.0132453	1.52654	0.0127406
55.2	1.33204	0.0120313	1.32654	0.0171041	1.3108	0.0317508	1.54418	0.028034	1.52554	0.0159331
55.3	1.32651	0.0107016	1.32508	0.0196863	1.3072	0.0130791	1.54204	0.0174187	1.53065	0.0233587
55.4	1.33952	0.0154102	1.3228	0.0143445	1.31722	0.0267183	1.54304	0.0227324	1.53015	0.0178318
55.5	1.33341	0.0145294	1.32276	0.0125982	1.30883	0.0150128	1.54031	0.0145087	1.52371	0.0117613
55.6	1.33492	0.0151417	1.3253	0.0144787	1.31242	0.0116799	1.54313	0.0109369	1.52792	0.0106311
55.7	1.34397	0.02436	1.32569	0.0136136	1.31031	0.00930259	1.5483	0.0164912	1.52596	0.0173786
55.8	1.3347	0.0175342	1.32479	0.0133643	1.31347	0.015247	1.54251	0.0117021	1.53452	0.0137796
55.9	1.3345	0.0177455	1.3266	0.0133832	1.30798	0.0142943	1.54374	0.00944589	1.52451	0.0153755
56	1.33752	0.0254418	1.31704	0.0083374	1.30861	0.0145697	1.54571	0.0114682	1.52601	0.00868873
56.1	1.33471	0.00955074	1.33064	0.0288271	1.31588	0.0147734	1.54593	0.0151614	1.52969	0.0131494
56.2	1.3436	0.0249626	1.32528	0.0187883	1.31108	0.01755	1.54636	0.0181519	1.53084	0.0192435
56.3	1.33616	0.015066	1.33163	0.027585	1.31659	0.018419	1.54612	0.0148809	1.52799	0.0121899
56.4	1.33226	0.00702865	1.32155	0.00939508	1.31549	0.024708	1.54337	0.0148884	1.5306	0.0165098
56.5	1.34083	0.0147689	1.32881	0.0186211	1.32379	0.0297931	1.54986	0.012309	1.5268	0.00982022
56.6	1.33873	0.0130138	1.33879	0.0215223	1.31212	0.0213055	1.55947	0.0226898	1.52858	0.0112892
56.7	1.33073	0.0109363	1.32834	0.0151697	1.31572	0.0281142	1.54792	0.0177863	1.53256	0.0156065
56.8	1.33614	0.0115476	1.3247	0.0149161	1.32138	0.0232318	1.54958	0.016086	1.53045	0.0161026
56.9	1.33388	0.0200534	1.33547	0.0228644	1.31574	0.0247247	1.55446	0.0142116	1.53381	0.0137507
57	1.33503	0.0152166	1.3275	0.0102427	1.32085	0.0149682	1.55098	0.0245072	1.53429	0.0212203
57.1	1.34274	0.0276265	1.34309	0.032053	1.31632	0.0136499	1.55098	0.0115418	1.53523	0.015865
57.2	1.34008	0.0163754	1.33073	0.0128052	1.31218	0.00799053	1.55558	0.0186853	1.53033	0.0102926
57.3	1.33839	0.0183891	1.33352	0.0201111	1.31298	0.00973881	1.55259	0.0151921	1.53529	0.0156923
57.4	1.34026	0.0202112	1.32814	0.0148695	1.31148	0.00924424	1.55626	0.0197206	1.53898	0.0188736
57.5	1.34272	0.0210772	1.33445	0.0284053	1.31157	0.0117734	1.55968	0.014836	1.53525	0.0143565
57.6	1.3371	0.00962688	1.32796	0.0120902	1.31536	0.0132183	1.55238	0.0110615	1.543	0.0197597
57.7	1.33948	0.0165772	1.3281	0.0123829	1.32114	0.0210334	1.55615	0.011917	1.53716	0.0128301
57.8	1.34778	0.0197955	1.33291	0.0183878	1.32151	0.0192781	1.55407	0.0126076	1.53623	0.0180411
57.9	1.34763	0.0172386	1.33901	0.0199658	1.3084	0.00713614	1.55353	0.0146818	1.53393	0.0106554
58	1.35017	0.0314199	1.33606	0.0222323	1.31964	0.0171812	1.55779	0.0131146	1.53636	0.0155591
58.1	1.34019	0.0152474	1.33168	0.0144385	1.32452	0.0335965	1.55626	0.0192964	1.53917	0.0113885
58.2	1.34115	0.00868605	1.33091	0.0131608	1.31496	0.0131625	1.56086	0.0187539	1.54202	0.0148631
58.3	1.34372	0.0141268	1.32926	0.0153315	1.31499	0.0114595	1.55654	0.0121397	1.53773	0.0148914
58.4	1.33632	0.0159817	1.33504	0.0162927	1.32194	0.0195774	1.55928	0.0143037	1.54686	0.0153583
58.5	1.34148	0.0146509	1.33809	0.0175542	1.31627	0.0135687	1.56045	0.0193839	1.54862	0.0268653
58.6	1.34403	0.0115597	1.33457	0.0199571	1.32615	0.0281639	1.55894	0.0177595	1.54707	0.0227684
58.7	1.34623	0.031578	1.3318	0.0187668	1.32066	0.0164514	1.56414	0.018539	1.53707	0.00953452
58.8	1.3452	0.0111214	1.33208	0.0119549	1.32429	0.0167785	1.56303	0.0183463	1.54393	0.0112929
58.9	1.347	0.0104414	1.34079	0.0269961	1.32001	0.0107608	1.55754	0.0105053	1.5492	0.0187699
59	1.34886	0.0313682	1.33006	0.0118201	1.32729	0.0189761	1.56849	0.0134843	1.54202	0.0122458
59.1	1.34644	0.0120336	1.34515	0.0223549	1.32357	0.0203427	1.56206	0.0122881	1.54607	0.0198874
59.2	1.34325	0.0101664	1.33314	0.00704962	1.3227	0.00946098	1.56236	0.0104364	1.53978	0.0139849
59.3	1.35639	0.0257592	1.3393	0.0200741	1.32706	0.0139023	1.56322	0.0104276	1.54553	0.0156066
59.4	1.3518	0.016011	1.33793	0.0201492	1.32358	0.0173066	1.57088	0.0163029	1.55097	0.0131492
59.5	1.34524	0.0182069	1.33323	0.0122552	1.3275	0.0200748	1.5685	0.0161016	1.54645	0.011578
59.6	1.3452	0.0108414	1.33466	0.0114843	1.32077	0.0113628	1.56588	0.0168025	1.55069	0.0133945
59.7	1.34711	0.015092	1.33934	0.0188166	1.32659	0.0157296	1.56496	0.0170154	1.55312	0.0139368
59.8	1.34392	0.0124651	1.33732	0.0152282	1.32093	0.0106651	1.57268	0.0149496	1.55099	0.0216224
59.9	1.34787	0.0200108	1.33581	0.00904541	1.32927	0.0180727	1.5618	0.0119968	1.54874	0.0117149
60	1.35116	0.0215473	1.3401	0.0172773	1.32423	0.0136389	1.56926	0.0127722	1.55343	0.01708
60.1	1.34608	0.0130439	1.34059	0.0164118	1.33116	0.0242491	1.5711	0.018219	1.54918	0.0131873
60.2	1.35104	0.0138093	1.34154	0.0102576	1.33261	0.0269106	1.56918	0.0126989	1.55798	0.0187544
60.3	1.35145	0.020744	1.33887	0.00845149	1.32567	0.0173086	1.56749	0.0116139	1.55419	0.0222006
60.4	1.3538	0.0175354	1.34355	0.0169121	1.32319	0.00851626	1.57246	0.01042	1.55124	0.018608
60.5	1.35677	0.018725	1.34232	0.0140411	1.33031	0.0218512	1.57884	0.0195869	1.5506	0.0106928
60.6	1.3553	0.01595	1.34679	0.0238985	1.32779	0.0167646	1.57344	0.0146879	1.55289	0.0154412
60.7	1.35846	0.0191568	1.34166	0.013236	1.3271	0.0246557	1.57448	0.0124594	1.55842	0.0232141
60.8	1.359	0.0205048	1.33805	0.013351	1.32692	0.0169491	1.57613	0.017376	1.55538	0.0152971
60.9	1.35386	0.0180121	1.34282	0.0195651	1.33217	0.0217095	1.57438	0.0117311	1.55979	0.0177516
61	1.35058	0.0105512	1.34	0.0142648	1.33008	0.0282534	1.57427	0.0201663	1.55522	0.0144927
61.1	1.35439	0.0191147	1.34692	0.0169564	1.33176	0.0192995	1.5806	0.019787	1.55869	0.018604
61.2	1.35549	0.0117745	1.3401	0.012386	1.33074	0.0227313	1.57807	0.0184563	1.55126	0.0181011
61.3	1.3596	0.0200371	1.34293	0.0156827	1.32798	0.0120236	1.57563	0.0174285	1.5582	0.0163118
61.4	1.36733	0.0281121	1.34353	0.0175282	1.3325	0.0130997	1.57929	0.0180236	1.55961	0.0142327
61.5	1.35925	0.0232259	1.34395	0.0116883	1.33059	0.0135411	1.58064	0.0135482	1.56453	0.0138424
61.6	1.35621	0.0172491	1.34252	0.0191009	1.34059	0.0240006	1.58128	0.0117723	1.56674	0.0183238
61.7	1.36126	0.0208884	1.34588	0.0113464	1.335	0.0209547	1.5872	0.0197746	1.56046	0.0125291
61.8	1.35423	0.0148368	1.33826	0.00625411	1.3317	0.017827	1.58333	0.0150034	1.56325	0.01922
61.9	1.35456	0.00967902	1.34341	0.0176176	1.33129	0.0172433	1.57966	0.0105569	1.56803	0.021485
62	1.36101	0.0136702	1.34737	0.0151153	1.33561	0.0265796	1.58005	0.016073	1.56374	0.014663
62.1	1.35958	0.0151583	1.34337	0.00924351	1.32998	0.0168808	1.58843	0.0158094	1.55786	0.0139682
62.2	1.35796	0.0108564	1.34437	0.0157988	1.33576	0.0200579	1.58561	0.0132329	1.56194	0.0117439
62.3	1.36468	0.022886	1.34744	0.0205653	1.33905	0.0265844	1.59047	0.0188646	1.56756	0.0114677
62.4	1.3607	0.0186801	1.35129	0.0140755	1.33507	0.0185261	1.58653	0.0125206	1.57434	0.017354
62.5	1.36429	0.0175157	1.35019	0.0140378	1.33438	0.0228914	1.58614	0.0172896	1.56354	0.0120149
62.6	1.36494	0.016705	1.35165	0.0151579	1.33247	0.0170983	1.58774	0.0171163	1.57197	0.0283168
62.7	1.35562	0.00722243	1.35354	0.0185849	1.33699	0.0254345	1.59193	0.0161762	1.56549	0.0121195
62.8	1.36353	0.0197582	1.35061	0.0150003	1.34323	0.0348209	1.58679	0.0187103	1.57313	0.0212291
62.9	1.37035	0.0176613	1.35764	0.0229032	1.33324	0.0141659	1.58914	0.0126824	1.56587	0.0114985
63	1.36185	0.00995539	1.34869	0.0115413	1.34051	0.018393	1.58767	0.0158653	1.57146	0.0147964
63.1	1.36503	0.0170093	1.34876	0.00920864	1.33436	0.0222775	1.59403	0.0152576	1.56918	0.0131037
63.2	1.36442	0.0150585	1.35806	0.027598	1.34347	0.0232744	1.59422	0.0127777	1.57099	0.0143594
63.3	1.37173	0.0192943	1.35329	0.0184979	1.34963	0.0331109	1.59756	0.0195252	1.57237	0.0155862
63.4	1.37478	0.0234156	1.36175	0.0277103	1.33308	0.0125487	1.59446	0.0121783	1.5753	0.0148261
63.5	1.36683	0.0149553	1.35663	0.0196874	1.33466	0.0117606	1.59707	0.0133256	1.57544	0.0142479
63.6	1.36585	0.018105	1.36054	0.0193081	1.33307	0.00892796	1.59622	0.016215	1.57259	0.0176071
63.7	1.36332	0.0137494	1.34944	0.0138411	1.35	0.0338967	1.60144	0.0188914	1.57087	0.0137228
63.8	1.3713	0.0215568	1.35823	0.0206698	1.3368	0.0133351	1.59629	0.0125813	1.57816	0.026607
63.9	1.37105	0.0197895	1.35668	0.0177054	1.34003	0.0161319	1.60221	0.0191321	1.57355	0.0151869
64	1.37093	0.0147091	1.3512	0.00958059	1.3401	0.016575	1.60584	0.0238558	1.57652	0.0118175
64.1	1.37735	0.0232489	1.35875	0.023049	1.33834	0.0120771	1.60151	0.0128268	1.573	0.0121475
64.2	1.36953	0.0156425	1.35243	0.0144696	1.33952	0.0106424	1.59799	0.0174974	1.57862	0.0123782
64.3	1.36572	0.00687214	1.35494	0.0102176	1.34377	0.0163661	1.60633	0.0138266	1.58188	0.0150432
64.4	1.37027	0.0167012	1.35106	0.0118369	1.34675	0.0221671	1.60676	0.023864	1.58458	0.0153294
64.5	1.36689	0.0155066	1.36005	0.0167586	1.33776	0.0129908	1.60678	0.0165565	1.58038	0.0147888
64.6	1.37861	0.0316101	1.35875	0.00928966	1.34219	0.0192783	1.61098	0.0178755	1.58464	0.0149769
64.7	1.37407	0.0157026	1.35819	0.0165916	1.34492	0.0138105	1.60642	0.0175509	1.58438	0.00836358
64.8	1.3795	0.023577	1.35699	0.0192516	1.34065	0.0160444	1.61232	0.0142871	1.58295	0.0106501
64.9	1.37436	0.0168931	1.3579	0.0119375	1.33782	0.0136509	1.61172	0.0176587	1.58622	0.0113568
65	1.37635	0.0133763	1.36173	0.0113313	1.34846	0.0235755	1.61011	0.0186976	1.58617	0.0162443
65.1	1.38276	0.0200489	1.35871	0.0117617	1.34704	0.0104752	1.61197	0.0203474	1.59299	0.0161876
65.2	1.37678	0.0158531	1.36267	0.0127983	1.34073	0.0130803	1.62253	0.0208612	1.58594	0.0144337
65.3	1.37635	0.0172221	1.36062	0.0144294	1.34526	0.0168867	1.61601	0.0169649	1.58805	0.0113653
65.4	1.37497	0.0129363	1.36173	0.0217387	1.34681	0.0231412	1.61529	0.018034	1.59215	0.019005
65.5	1.37993	0.022953	1.3608	0.0135124	1.35441	0.0243048	1.61489	0.0159801	1.59146	0.0123802
65.6	1.37698	0.0188458	1.36527	0.0198621	1.34792	0.0142931	1.61997	0.0204474	1.6037	0.0151526
65.7	1.37464	0.0136304	1.35936	0.00939705	1.35753	0.0242313	1.62289	0.0237815	1.59319	0.0147489
65.8	1.38208	0.0221939	1.36786	0.0236104	1.34917	0.0148746	1.62022	0.0183549	1.59992	0.0175313
65.9	1.38593	0.0234296	1.36238	0.0192079	1.35012	0.0175799	1.62001	0.0172267	1.60009	0.013507
66	1.37413	0.012619	1.36352	0.013621	1.35116	0.0196632	1.61956	0.015211	1.60304	0.0105691
66.1	1.38132	0.0167771	1.37574	0.0202431	1.34878	0.0157252	1.62191	0.0218733	1.59983	0.0149391
66.2	1.38146	0.0179817	1.3677	0.0203414	1.35423	0.0196966	1.62267	0.0195629	1.59825	0.0146309
66.3	1.38066	0.0188283	1.36734	0.0164088	1.34817	0.0154257	1.63014	0.0248287	1.6019	0.0199913
66.4	1.38211	0.0151928	1.37014	0.0289948	1.35154	0.0204816	1.62484	0.0149617	1.60174	0.0154207
66.5	1.37628	0.0126106	1.36621	0.00988665	1.3547	0.0269296	1.62931	0.014511	1.60235	0.0144094
66.6	1.37989	0.018427	1.36825	0.0116164	1.34504	0.00933392	1.62434	0.0149212	1.60644	0.0216811
66.7	1.38077	0.0186715	1.36469	0.0105361	1.35191	0.0236064	1.62924	0.0167357	1.60629	0.0125917
66.8	1.38581	0.0210853	1.36722	0.0176477	1.35648	0.0149724	1.62922	0.0173771	1.60593	0.0189633
66.9	1.38595	0.0178996	1.36551	0.0206402	1.34646	0.012821	1.6303	0.0191306	1.60848	0.0198676
67	1.39075	0.0282808	1.36926	0.00964671	1.35703	0.0245273	1.64006	0.0172376	1.60883	0.0134757
67.1	1.3866	0.012586	1.3716	0.0157494	1.36493	0.0246718	1.63661	0.0158256	1.61006	0.0141187
67.2	1.38374	0.0137112	1.37061	0.0142339	1.3523	0.0140161	1.63385	0.0232213	1.61401	0.0118931
67.3	1.38656	0.0353236	1.37424	0.0216726	1.35421	0.011662	1.63805	0.0187181	1.61215	0.0134557
67.4	1.38314	0.0100863	1.366	0.0100431	1.35535	0.0146052	1.63565	0.0137697	1.62151	0.0200845
67.5	1.38672	0.0164205	1.37764	0.0252678	1.3568	0.014431	1.64024	0.0210005	1.61967	0.019022
67.6	1.38688	0.017747	1.37183	0.0104993	1.35815	0.0147365	1.64621	0.0206275	1.6187	0.0211704
67.7	1.39105	0.0170644	1.3752	0.0200591	1.36636	0.021811	1.6405	0.0203777	1.62245	0.0163425
67.8	1.39413	0.0165334	1.37502	0.0146226	1.35815	0.0170332	1.64238	0.0183044	1.62382	0.0158683
67.9	1.39115	0.0225909	1.37283	0.014631	1.36047	0.0209754	1.64372	0.0167789	1.62289	0.0198193
68	1.38849	0.0246955	1.38082	0.0189322	1.36508	0.0292253	1.64342	0.0170015	1.6209	0.0149848
68.1	1.39981	0.0245733	1.38791	0.0274245	1.35925	0.0130502	1.65023	0.0170307	1.62313	0.0148265
68.2	1.38744	0.0153505	1.387	0.0212872	1.35883	0.0134895	1.64668	0.0187524	1.62433	0.0144051
68.3	1.38704	0.0121612	1.38077	0.0191377	1.36446	0.0163387	1.65092	0.0175109	1.6295	0.0177344
68.4	1.39237	0.0221924	1.37979	0.0191773	1.36154	0.0217149	1.64785	0.018733	1.62981	0.0148216
68.5	1.39616	0.0187345	1.37678	0.0122862	1.3596	0.0128763	1.65171	0.0180557	1.63073	0.01842
68.6	1.39197	0.0170695	1.38104	0.0122837	1.35656	0.00865871	1.65685	0.0275087	1.63054	0.0189086
68.7	1.3946	0.0273508	1.37844	0.0152667	1.36658	0.0201602	1.6598	0.0249073	1.63382	0.0166273
68.8	1.39441	0.014242	1.37947	0.0193118	1.36559	0.0121778	1.65865	0.0221889	1.6367	0.0199221
68.9	1.3935	0.0156657	1.38194	0.0145519	1.36567	0.0250317	1.66064	0.0188599	1.63163	0.0230174
69	1.40449	0.0264681	1.38436	0.0164492	1.36567	0.0157853	1.6619	0.017672	1.63797	0.0176882
69.1	1.39709	0.0137895	1.38155	0.0147103	1.36297	0.0114384	1.66467	0.0167513	1.63441	0.015492
69.2	1.39649	0.0141331	1.38679	0.0238743	1.37054	0.0124025	1.67362	0.023582	1.64006	0.0166875
69.3	1.39976	0.0156142	1.38342	0.0130837	1.36722	0.0101017	1.66597	0.0190798	1.64891	0.0192314
69.4	1.39944	0.0147311	1.38661	0.0201955	1.36846	0.0144571	1.66803	0.0211337	1.64848	0.0166917
69.5	1.40126	0.0188371	1.39411	0.0199258	1.37499	0.0155909	1.68133	0.0219859	1.64285	0.017361
69.6	1.41275	0.0328676	1.38272	0.0119994	1.37062	0.0206704	1.6737	0.0274591	1.64674	0.0173773
69.7	1.40712	0.0250213	1.38426	0.0104055	1.37245	0.0195424	1.68019	0.0166356	1.65303	0.0172284
69.8	1.40636	0.0250585	1.38915	0.019711	1.37241	0.0118105	1.67278	0.0210932	1.65475	0.0172777
69.9	1.41254	0.0226408	1.39304	0.0225894	1.37851	0.0166345	1.67586	0.0176563	1.65216	0.019053
70	1.40596	0.0195231	1.39423	0.0196208	1.37214	0.0175706	1.67846	0.0210181	1.65706	0.0193767
70.1	1.40416	0.0153643	1.38959	0.0147781	1.37635	0.0129075	1.67598	0.024439	1.65895	0.024936
70.2	1.40836	0.0128509	1.38924	0.0119372	1.37366	0.0212291	1.67719	0.0259539	1.66008	0.0201679
70.3	1.41076	0.019156	1.39029	0.0151075	1.37886	0.0155058	1.68187	0.0199958	1.66416	0.0210468
70.4	1.40258	0.0153834	1.39532	0.0168356	1.37513	0.0161482	1.68539	0.0222515	1.66561	0.0211855
70.5	1.40866	0.0141824	1.39175	0.0125002	1.3753	0.0152398	1.68827	0.0237017	1.66674	0.0155827
70.6	1.41278	0.0219852	1.38968	0.0130161	1.38595	0.0171132	1.6935	0.0256987	1.66889	0.0155649
70.7	1.41174	0.0202245	1.39331	0.0228946	1.38119	0.0222734	1.69087	0.0195655	1.66854	0.0203031
70.8	1.41369	0.016564	1.39186	0.0152181	1.37992	0.0118568	1.68948	0.0236278	1.67505	0.0159729
70.9	1.4143	0.0219017	1.39889	0.0172808	1.38153	0.0143567	1.69442	0.0232871	1.67394	0.0142478
71	1.41898	0.0205714	1.40435	0.0296232	1.38098	0.0147596	1.69673	0.0233035	1.67557	0.0238629
71.1	1.42112	0.0227984	1.40178	0.0148965	1.38444	0.0166868	1.70073	0.0218122	1.67524	0.0190643
71.2	1.42128	0.020384	1.40438	0.0217264	1.39524	0.0161961	1.70498	0.0242835	1.67552	0.0153117
71.3	1.42266	0.0218296	1.39696	0.0226055	1.38575	0.0290122	1.70845	0.0204364	1.68039	0.0188765
71.4	1.42062	0.0221425	1.4034	0.0279847	1.38769	0.0197604	1.70747	0.0241043	1.68068	0.0175311
71.5	1.42143	0.0193969	1.39822	0.0135417	1.39455	0.0213807	1.70754	0.0264898	1.6849	0.0220835
71.6	1.42525	0.0228399	1.40004	0.0133057	1.38934	0.0159548	1.70805	0.029449	1.69147	0.0248913
71.7	1.42795	0.02547	1.40695	0.0199868	1.39161	0.0196118	1.71155	0.0255578	1.69367	0.0142972
71.8	1.43585	0.0358137	1.40541	0.0178304	1.40151	0.0303828	1.71628	0.0280294	1.69353	0.0203452
71.9	1.43085	0.0254586	1.41468	0.0283235	1.3928	0.0165287	1.72548	0.0287224	1.69423	0.0217301
72	1.42413	0.0268615	1.40767	0.0158717	1.38801	0.0148107	1.72754	0.0269716	1.69981	0.0236914
72.1	1.42404	0.0150406	1.40768	0.0200617	1.39635	0.0210352	1.729	0.0289666	1.7038	0.0155559
72.2	1.42306	0.016913	1.40901	0.0175124	1.39067	0.0180762	1.72973	0.0259324	1.70755	0.0200667
72.3	1.42517	0.0169908	1.40564	0.0171408	1.3989	0.0205142	1.73243	0.0281644	1.70727	0.0243613
72.4	1.4282	0.0172758	1.41906	0.0241959	1.40226	0.0288304	1.73641	0.0357136	1.70894	0.0161975
72.5	1.43747	0.0224639	1.41872	0.021944	1.39661	0.00808675	1.74471	0.0241861	1.70996	0.0184409
72.6	1.43296	0.017597	1.40981	0.0115682	1.40383	0.0126737	1.74317	0.0256922	1.71435	0.0196632
72.7	1.42828	0.0166994	1.41238	0.0169051	1.40341	0.0266998	1.74694	0.0253869	1.72124	0.0236302
72.8	1.44216	0.0323796	1.41764	0.0159902	1.40604	0.0232153	1.75228	0.0348249	1.7236	0.0222243
72.9	1.44079	0.0244303	1.41464	0.0151026	1.39987	0.0126162	1.75776	0.0251909	1.71963	0.0228623
73	1.43118	0.0218506	1.42622	0.0231985	1.41402	0.0264679	1.75719	0.0309092	1.73004	0.0197433
73.1	1.43785	0.0199419	1.41305	0.0115877	1.40724	0.0184528	1.76219	0.0350203	1.7383	0.0191247
73.2	1.43921	0.0165307	1.41623	0.0159296	1.3973	0.0122588	1.76517	0.0277158	1.74239	0.028827
73.3	1.43857	0.0188361	1.42119	0.0211596	1.41487	0.0192224	1.76089	0.0328147	1.74133	0.0256942
73.4	1.44024	0.0188794	1.43214	0.0194554	1.40465	0.0172042	1.77169	0.0273108	1.74318	0.021063
73.5	1.4446	0.0212127	1.43123	0.0285121	1.41399	0.0260533	1.78439	0.034325	1.7521	0.0259764
73.6	1.44455	0.019016	1.43589	0.0193028	1.40462	0.0144521	1.78125	0.0341359	1.75685	0.0219291
73.7	1.45097	0.021208	1.42443	0.019225	1.41584	0.0165209	1.78334	0.0407132	1.75743	0.021516
73.8	1.44755	0.0192877	1.43569	0.0232991	1.41607	0.0150581	1.78212	0.0381369	1.76021	0.0258934
73.9	1.44443	0.0196458	1.43158	0.0227038	1.41358	0.0190827	1.78532	0.0392413	1.76691	0.0249867
74	1.45052	0.0165792	1.43471	0.025904	1.41313	0.0183681	1.7908	0.0388128	1.77014	0.020902
74.1	1.45333	0.0167709	1.42989	0.0173872	1.41916	0.0182448	1.79789	0.0403266	1.77793	0.0283392
74.2	1.44949	0.0195104	1.4335	0.016086	1.41784	0.0240368	1.79741	0.0406221	1.7869	0.0206723
74.3	1.45594	0.0212546	1.43458	0.0145875	1.42133	0.0177919	1.80184	0.0382161	1.79484	0.0304573
74.4	1.46184	0.026587	1.43838	0.0227878	1.42067	0.0209402	1.8152	0.0444025	1.791	0.0260603
74.5	1.45877	0.0220247	1.44615	0.0198834	1.42855	0.0279247	1.82162	0.0456699	1.80574	0.0286969
74.6	1.46119	0.0248693	1.44383	0.0216339	1.43346	0.0339067	1.82223	0.0478177	1.80995	0.0328101
74.7	1.46493	0.0246465	1.44854	0.016103	1.42638	0.0213564	1.82811	0.0505719	1.81369	0.0304982
74.8	1.46346	0.0170855	1.45113	0.0171854	1.42762	0.0198927	1.83653	0.0496316	1.82201	0.0354632
74.9	1.46491	0.0244539	1.44545	0.0180384	1.43375	0.01909	1.84743	0.0498689	1.82567	0.0341359
75	1.47025	0.0234125	1.44592	0.0221442	1.43922	0.0227716	1.85958	0.052324	1.84282	0.0366165
75.1	1.46537	0.0194138	1.45616	0.0327196	1.44127	0.0220801	1.86795	0.0501954	1.85101	0.0351345
75.2	1.47853	0.0180874	1.45462	0.0250377	1.43935	0.0188808	1.87041	0.0446352	1.85924	0.0394493
75.3	1.47103	0.0175313	1.45185	0.0200022	1.44496	0.0216338	1.87511	0.0543198	1.87112	0.0468755
75.4	1.47623	0.0252345	1.45599	0.0188177	1.44806	0.0247871	1.88452	0.0609835	1.88263	0.0457872
75.5	1.48316	0.0262839	1.45895	0.0197455	1.44561	0.0202067	1.89689	0.0629307	1.88979	0.0401261
75.6	1.48118	0.0210133	1.46765	0.0197183	1.44642	0.0287075	1.91073	0.0688264	1.90021	0.0484097
75.7	1.48101	0.021678	1.46857	0.0223039	1.45497	0.0218053	1.91843	0.0701311	1.90895	0.0475811
75.8	1.48892	0.0224354	1.4649	0.0202678	1.45424	0.0187619	1.9293	0.0690683	1.91629	0.0463888
75.9	1.4863	0.0210712	1.46567	0.0259198	1.4504	0.0174375	1.94264	0.0732143	1.92016	0.0533796
76	1.50619	0.0292711	1.47362	0.0193637	1.46285	0.0236967	1.95347	0.0726467	1.92238	0.0479359
76.1	1.49413	0.0272915	1.47551	0.0232762	1.46256	0.0252804	1.95049	0.0714178	1.9156	0.0483942
76.2	1.49846	0.0307232	1.48422	0.0269826	1.46531	0.0277931	1.9488	0.0680698	1.90234	0.0556526
76.3	1.50968	0.0341993	1.48196	0.0253537	1.47087	0.0263215	1.93221	0.0685304	1.89164	0.0446723
76.4	1.5093	0.0296639	1.48493	0.0216552	1.47691	0.02777	1.90913	0.0606496	1.87354	0.0410275
76.5	1.50676	0.023413	1.48574	0.0212521	1.47977	0.0243422	1.88694	0.0470685	1.8488	0.0427378
76.6	1.51445	0.0296094	1.4951	0.0240572	1.48269	0.0241466	1.86897	0.0410741	1.83972	0.0438859
76.7	1.51472	0.0242566	1.49258	0.0199661	1.49194	0.0267326	1.84192	0.0431143	1.82855	0.0413823
76.8	1.51837	0.0261442	1.49571	0.0162463	1.49615	0.0270103	1.83459	0.0364315	1.8186	0.0375241
76.9	1.52724	0.0340154	1.49671	0.0224241	1.50082	0.0400779	1.82444	0.0432742	1.81505	0.0397928
77	1.53508	0.0242619	1.50148	0.0187462	1.50002	0.0338649	1.81915	0.0400258	1.81474	0.0454844
77.1	1.5347	0.0323083	1.51277	0.0238085	1.50112	0.0277013	1.81578	0.0519757	1.81835	0.0373137
77.2	1.54642	0.0305155	1.51753	0.0261233	1.5184	0.0342172	1.81609	0.0470092	1.81351	0.0384342
77.3	1.55483	0.0339944	1.5295	0.0256371	1.51706	0.0372536	1.81652	0.0512415	1.81487	0.0438042
77.4	1.55219	0.0326623	1.5273	0.0262197	1.51981	0.0378151	1.82065	0.0513791	1.81343	0.0449573
77.5	1.56554	0.0391565	1.54137	0.0356745	1.52726	0.0338868	1.8213	0.0424511	1.8102	0.054976
77.6	1.57451	0.0452581	1.54178	0.0349627	1.51907	0.0354063	1.81513	0.0471295	1.81112	0.0490257
77.7	1.57924	0.0502291	1.54177	0.0345483	1.51777	0.0347724	1.81751	0.0407467	1.80926	0.040544
77.8	1.58392	0.0607018	1.54533	0.0332757	1.51745	0.0364038	1.81576	0.0475453	1.81628	0.0397759
77.9	1.59826	0.0510611	1.56046	0.0531683	1.52548	0.0371955	1.8216	0.0451214	1.80926	0.0513332
78	1.59626	0.0487231	1.55564	0.0485888	1.53559	0.0416335	1.8203	0.0435515	1.81544	0.0451137
78.1	1.58902	0.0500827	1.56096	0.0433532	1.54688	0.0428596	1.8231	0.0448121	1.81508	0.0500571
78.2	1.59229	0.0557958	1.56807	0.0416146	1.54858	0.0505036	1.82662	0.0502559	1.81665	0.046731
78.3	1.58884	0.0499864	1.57447	0.0483038	1.54406	0.0471737	1.83108	0.0510543	1.81526	0.0488909
78.4	1.57541	0.0392843	1.57598	0.0500137	1.55615	0.0497845	1.83357	0.056366	1.81127	0.0458407
78.5	1.58658	0.0481142	1.57294	0.0463118	1.5438	0.0400754	1.83765	0.057587	1.81363	0.0458841
78.6	1.58904	0.0472644	1.57227	0.0420496	1.54137	0.0419963	1.83848	0.050257	1.81862	0.0505241
78.7	1.59359	0.0506033	1.56247	0.037721	1.53874	0.0465958	1.83856	0.0563781	1.81935	0.0429996
78.8	1.58588	0.0470969	1.57219	0.0450851	1.54019	0.0400261	1.84251	0.0543851	1.82212	0.0460636
78.9	1.5923	0.0407614	1.58311	0.0438138	1.54194	0.0424232	1.83891	0.0510018	1.82273	0.0398163
79	1.59563	0.0401227	1.58628	0.0456376	1.53251	0.0416802	1.8413	0.0571968	1.82759	0.0448762
79.1	1.59124	0.0424689	1.58621	0.0390727	1.53144	0.0414615	1.84093	0.061269	1.82999	0.0488672
79.2	1.59274	0.0436488	1.59178	0.0429616	1.54008	0.0459409	1.83917	0.0571326	1.8315	0.0404736
79.3	1.59991	0.0435945	1.58957	0.0378772	1.54401	0.045571	1.84687	0.0558739	1.83545	0.0413765
79.4	1.59409	0.0452218	1.58577	0.043727	1.55374	0.0576556	1.84834	0.0602199	1.83687	0.0373366
79.5	1.59599	0.0461923	1.59416	0.0472646	1.54836	0.0479383	1.85	0.0597572	1.83829	0.0450428
79.6	1.59568	0.0414731	1.60261	0.0511358	1.55081	0.0425864	1.85016	0.0562265	1.82752	0.050734
79.7	1.5933	0.0470595	1.61574	0.0515531	1.5555	0.0520838	1.84784	0.0526428	1.82905	0.0527566
79.8	1.59029	0.0458413	1.61143	0.0559835	1.5573	0.0502401	1.84872	0.0416902	1.83083	0.0501478
79.9	1.59832	0.0525109	1.59986	0.0431762	1.55653	0.0445428	1.84191	0.0449405	1.82928	0.0519423
80	1.60716	0.0488542	1.61387	0.0494196	1.54383	0.0374209	1.84879	0.0369764	1.82381	0.0488432
80.1	1.6119	0.0413526	1.61151	0.053161	1.5432	0.0436508	1.84447	0.0366345	1.838	0.0511373
80.2	1.60729	0.0447948	1.61292	0.0454558	1.55155	0.0548203	1.83898	0.0368187	1.83358	0.0500693
80.3	1.60652	0.0486356	1.6136	0.0539742	1.55228	0.0482344	1.83336	0.0387847	1.83546	0.052193
80.4	1.60839	0.0465199	1.61896	0.054609	1.55583	0.0522967	1.82486	0.0402103	1.83149	0.0411771
80.5	1.61604	0.0395688	1.61244	0.048214	1.55922	0.0462667	1.83986	0.0450056	1.83472	0.0432156
80.6	1.61709	0.0440335	1.60601	0.0544031	1.56239	0.0426251	1.83793	0.0415522	1.83602	0.054491
80.7	1.61403	0.051912	1.59711	0.0395994	1.55542	0.0450049	1.83313	0.0428357	1.8372	0.0560311
80.8	1.61319	0.0551545	1.60868	0.0436052	1.55794	0.0487663	1.83479	0.0444424	1.84041	0.0493069
80.9	1.61113	0.0514185	1.60621	0.0494261	1.54804	0.0447409	1.84192	0.029839	1.84384	0.0589718
81	1.61663	0.0598412	1.61319	0.0491709	1.55166	0.0367287	1.82777	0.034124	1.84298	0.0567008
81.1	1.62278	0.0540634	1.61484	0.0635551	1.55811	0.0411203	1.83795	0.0380546	1.8467	0.0550747
81.2	1.61086	0.0629731	1.60472	0.0580066	1.55852	0.0406038	1.83931	0.0400175	1.84712	0.054356
81.3	1.60757	0.0635366	1.6161	0.0687658	1.56897	0.049287	1.8452	0.045749	1.83811	0.0475468
81.4	1.59825	0.0593443	1.62182	0.0653525	1.57461	0.0511045	1.84625	0.0459489	1.84662	0.0493975
81.5	1.60979	0.0630991	1.61845	0.0571073	1.57227	0.0417531	1.84074	0.0448004	1.84479	0.0474288
81.6	1.60229	0.0620819	1.61803	0.0596854	1.5685	0.0483777	1.84366	0.048631	1.84368	0.0457534
81.7	1.60616	0.0511709	1.61486	0.0552619	1.57977	0.0533931	1.84422	0.0508816	1.8406	0.0544617
81.8	1.59116	0.0468526	1.62029	0.0577755	1.5721	0.0583206	1.84477	0.0495294	1.84853	0.0530753
81.9	1.5901	0.0464589	1.62097	0.0592807	1.58379	0.0621848	1.84948	0.0461404	1.85626	0.0459756
82	1.59917	0.0512487	1.61948	0.0641604	1.58281	0.0608843	1.84782	0.0403562	1.85761	0.0519622
82.1	1.59992	0.0462151	1.62598	0.0614682	1.58933	0.0535793	1.84974	0.0345893	1.85982	0.0436265
82.2	1.59887	0.0514935	1.61641	0.057784	1.58538	0.0553586	1.85444	0.0389169	1.8618	0.0516806
82.3	1.60599	0.0422058	1.61572	0.0561652	1.58084	0.0599737	1.85115	0.0382643	1.86135	0.0419571
82.4	1.60931	0.0413188	1.61751	0.0598137	1.57461	0.0551991	1.85507	0.0517673	1.85858	0.0399295
82.5	1.61341	0.0387458	1.62462	0.0642013	1.57496	0.063261	1.84961	0.0370232	1.85715	0.039783
82.6	1.6239	0.0408577	1.62458	0.057071	1.57805	0.0565815	1.85553	0.0401208	1.86323	0.0475756
82.7	1.63424	0.0456144	1.62791	0.059872	1.58934	0.0567852	1.85781	0.0385114	1.85265	0.0505628
82.8	1.64689	0.0524118	1.63256	0.0621852	1.588	0.0490563	1.85486	0.0391136	1.85757	0.0491329
82.9	1.63812	0.0425214	1.63273	0.0604841	1.58174	0.0577262	1.85565	0.0366483	1.86314	0.0521521
83	1.63852	0.045251	1.64593	0.0699918	1.59476	0.0545332	1.85559	0.0358397	1.84969	0.0514884
83.1	1.63388	0.048967	1.65689	0.0688544	1.58127	0.0515093	1.85369	0.0375263	1.85513	0.0379162
83.2	1.62565	0.0565755	1.66594	0.069385	1.59103	0.0499283	1.85934	0.0340335	1.84973	0.0485383
83.3	1.63543	0.0529906	1.65592	0.0701015	1.59321	0.0535859	1.86479	0.0316831	1.84503	0.0523465
83.4	1.63019	0.0579033	1.65194	0.0585169	1.59207	0.0569183	1.85899	0.0349778	1.84876	0.0561396
83.5	1.62934	0.0583308	1.63157	0.0597616	1.58515	0.0465458	1.863	0.0295513	1.85246	0.0532054
83.6	1.62289	0.0538861	1.62736	0.0463646	1.57872	0.044687	1.86182	0.0359491	1.85291	0.0530983
83.7	1.62644	0.0489846	1.63244	0.0452807	1.57562	0.0363011	1.86551	0.0367985	1.85287	0.0532435
83.8	1.63865	0.0506458	1.64093	0.047746	1.58329	0.0339479	1.8624	0.0397437	1.84857	0.0531735
83.9	1.64324	0.0499827	1.63918	0.0471184	1.58869	0.0505057	1.8608	0.0374657	1.85131	0.0601324
84	1.64929	0.0523572	1.63366	0.0428615	1.57657	0.0590599	1.85669	0.0388982	1.8538	0.0559657
84.1	1.65299	0.0464187	1.62914	0.0436561	1.57269	0.0602043	1.86268	0.0441143	1.85066	0.045295
84.2	1.65683	0.0534865	1.63455	0.0470397	1.55814	0.0494097	1.86084	0.0422226	1.85269	0.0558584
84.3	1.65294	0.0402893	1.62517	0.0486766	1.56349	0.0487376	1.86776	0.0501858	1.83949	0.0528667
84.4	1.66019	0.0464139	1.60808	0.0548813	1.57299	0.042109	1.86864	0.0364702	1.85283	0.0590923
84.5	1.66872	0.0521645	1.61522	0.0499714	1.58034	0.0519045	1.86641	0.0382536	1.85005	0.0557369
84.6	1.66719	0.0527029	1.60834	0.0540343	1.58913	0.0526652	1.87026	0.0409404	1.85766	0.0554502
84.7	1.6684	0.0587213	1.60907	0.0498423	1.58464	0.0644546	1.86972	0.0398893	1.86119	0.0575854
84.8	1.66289	0.0597339	1.60754	0.0541141	1.58582	0.0701348	1.87273	0.0410447	1.85694	0.0619212
84.9	1.64936	0.0624151	1.61054	0.0550912	1.58943	0.0640317	1.87674	0.042787	1.8494	0.0565733
85	1.66209	0.0646045	1.61704	0.0535652	1.57971	0.0511159	1.87395	0.0368926	1.85819	0.0605997
85.1	1.65723	0.0610476	1.6117	0.0488334	1.59203	0.0583822	1.88397	0.0426736	1.85884	0.0494143
85.2	1.64735	0.0517953	1.61504	0.0458692	1.59386	0.0537481	1.87771	0.0412133	1.85715	0.0557305
85.3	1.65155	0.0533891	1.62022	0.0466459	1.59603	0.0605315	1.8794	0.0362103	1.86047	0.0488439
85.4	1.64855	0.0544662	1.62125	0.0547975	1.58704	0.0570882	1.87161	0.0386736	1.86775	0.0566205
85.5	1.64931	0.0506025	1.61877	0.0543168	1.58978	0.0512362	1.88443	0.0402079	1.86535	0.0565408
85.6	1.65632	0.0435645	1.61927	0.056739	1.5746	0.05324	1.88202	0.0386326	1.87226	0.0528816
85.7	1.65429	0.0411956	1.59962	0.0547382	1.57426	0.0654258	1.88328	0.0279926	1.87315	0.0538018
85.8	1.6431	0.04157	1.5957	0.0488852	1.57963	0.0574181	1.87936	0.0409411	1.8715	0.0533833
85.9	1.64132	0.0441746	1.61645	0.0652308	1.5896	0.0584062	1.88511	0.0364566	1.87231	0.0555051
86	1.64024	0.0460076	1.61296	0.0384492	1.58769	0.0611831	1.88499	0.0498221	1.86896	0.0491366
86.1	1.64451	0.0451992	1.61526	0.0431802	1.58979	0.0605575	1.88061	0.0513079	1.87068	0.0505364
86.2	1.65429	0.0505707	1.61084	0.0366262	1.58999	0.0639186	1.88553	0.0527458	1.87441	0.0478323
86.3	1.65373	0.0586844	1.62229	0.0411004	1.60647	0.0737712	1.88907	0.051052	1.876	0.04831
86.4	1.64715	0.0503236	1.62221	0.0400199	1.59881	0.0649035	1.8857	0.0523014	1.87264	0.0536927
86.5	1.6395	0.0373124	1.62087	0.0452389	1.59835	0.0684104	1.88643	0.0608342	1.87702	0.0609739
86.6	1.6345	0.03986	1.62944	0.0518919	1.59859	0.0715974	1.89009	0.0514322	1.87607	0.0647343
86.7	1.6413	0.0445626	1.62378	0.0571107	1.59529	0.0606486	1.88696	0.04323	1.88173	0.0578482
86.8	1.64088	0.0411777	1.62269	0.0546275	1.59713	0.0631654	1.88766	0.0463935	1.8814	0.056978
86.9	1.63516	0.043417	1.62556	0.0562774	1.59878	0.0521866	1.88544	0.039117	1.88102	0.0582735
87	1.63828	0.0497029	1.63136	0.0512555	1.6064	0.0582778	1.89804	0.0415515	1.87487	0.0475211
87.1	1.63033	0.0568506	1.62437	0.0429582	1.59827	0.0518735	1.89165	0.0456577	1.8816	0.0542249
87.2	1.62592	0.0396999	1.6302	0.0486941	1.59589	0.0433131	1.89536	0.0491278	1.87591	0.0547185
87.3	1.62137	0.0385312	1.63968	0.0546754	1.61471	0.0491022	1.90089	0.0504822	1.87846	0.0507129
87.4	1.62737	0.0396849	1.63531	0.0501923	1.61482	0.044333	1.90394	0.051235	1.87676	0.053328
87.5	1.63182	0.0319565	1.64491	0.0611176	1.62272	0.0465377	1.90092	0.0461215	1.87378	0.0538525
87.6	1.64202	0.0361683	1.65273	0.0576394	1.61777	0.0604417	1.90819	0.0489838	1.87509	0.0500024
87.7	1.64604	0.035966	1.64045	0.0655633	1.62329	0.0747463	1.90853	0.0572623	1.87113	0.0556416
87.8	1.6398	0.0533896	1.63805	0.0614456	1.61157	0.0650512	1.908	0.0564628	1.87211	0.0606219
87.9	1.63677	0.0556412	1.64682	0.0588003	1.59894	0.0630381	1.91043	0.0499745	1.87507	0.0617756
88	1.63716	0.0527082	1.65007	0.0513693	1.60921	0.0697419	1.91807	0.0503792	1.87291	0.0554516
88.1	1.63932	0.0426103	1.64438	0.0588352	1.60052	0.0678618	1.91445	0.0478548	1.87171	0.0518615
88.2	1.63717	0.053835	1.64939	0.0665761	1.59568	0.0690304	1.91072	0.0437306	1.87553	0.0548949
88.3	1.64429	0.0602466	1.66062	0.0589134	1.59166	0.0644119	1.91521	0.0493645	1.88003	0.0545053
88.4	1.6387	0.0573582	1.64693	0.0571428	1.5946	0.0581108	1.90559	0.0480525	1.88109	0.048848
88.5	1.63544	0.0548862	1.65955	0.056688	1.59044	0.062379	1.90981	0.0465602	1.88522	0.0492627
88.6	1.62473	0.0405636	1.65367	0.0461287	1.59302	0.0546282	1.90593	0.048442	1.88093	0.0504867
88.7	1.62528	0.0408707	1.64937	0.0421315	1.59449	0.0583642	1.91441	0.0455072	1.89011	0.0512231
88.8	1.62952	0.0370538	1.65097	0.0482246	1.59452	0.0517045	1.90327	0.0531963	1.88602	0.0581552
88.9	1.62134	0.0392937	1.65297	0.0513114	1.6046	0.0567332	1.9004	0.051543	1.88124	0.0549994
89	1.6267	0.0451409	1.66165	0.055903	1.60091	0.0597948	1.90584	0.0466782	1.89047	0.0573792
89.1	1.63204	0.0448611	1.65408	0.0599294	1.60769	0.0614474	1.90383	0.0470988	1.88958	0.0592763
89.2	1.63617	0.0595944	1.66007	0.0596698	1.60723	0.0622456	1.90659	0.0400951	1.88283	0.0492069
89.3	1.63654	0.0555483	1.64885	0.0684923	1.60981	0.060058	1.90669	0.0490643	1.88515	0.048064
89.4	1.6389	0.0576205	1.64151	0.052948	1.62236	0.0624926	1.90684	0.0458867	1.88122	0.0624389
89.5	1.63745	0.0447098	1.65211	0.0571436	1.62529	0.0712697	1.91461	0.0494125	1.88395	0.0605021
89.6	1.64236	0.0508752	1.65355	0.0554568	1.62542	0.0742282	1.905	0.0515461	1.87981	0.0584468
89.7	1.64714	0.0489514	1.64592	0.059503	1.61066	0.0524842	1.91845	0.050233	1.87745	0.0508016
89.8	1.65285	0.0543098	1.64837	0.0589522	1.60392	0.054441	1.92603	0.0527251	1.87943	0.0574946
89.9	1.64869	0.0517497	1.65163	0.0604753	1.61173	0.0589418	1.92247	0.0553737	1.88567	0.0549764
90	1.65016	0.059724	1.65499	0.0485554	1.61468	0.0588211	1.92427	0.0491055	1.8913	0.0554503
90.1	1.65575	0.056449	1.6562	0.0580623	1.61205	0.0503656	1.94321	0.05012	1.88606	0.0433885
90.2	1.65185	0.0646004	1.64003	0.0554508	1.61421	0.0597739	1.9365	0.0495272	1.89675	0.0510464
90.3	1.66177	0.0673338	1.63408	0.0538073	1.60345	0.060256	1.93686	0.0461242	1.89478	0.0450144
90.4	1.66676	0.0586203	1.62723	0.0387116	1.60866	0.0599431	1.92964	0.0500022	1.88839	0.0392355
90.5	1.66447	0.0576942	1.62752	0.0493108	1.61147	0.049905	1.93426	0.0408494	1.89539	0.0429005
90.6	1.65543	0.0508633	1.62697	0.0584972	1.60699	0.043733	1.94092	0.0374877	1.88721	0.0338544
90.7	1.64746	0.0362982	1.62019	0.0555377	1.60955	0.0522822	1.93752	0.0439197	1.87793	0.0390064
90.8	1.65115	0.0348596	1.63027	0.052772	1.62342	0.0558017	1.93175	0.0531876	1.88038	0.0449287
90.9	1.65366	0.0439416	1.62635	0.0527536	1.61743	0.0549442	1.93599	0.0440557	1.88071	0.0427646
91	1.64771	0.0479673	1.62739	0.0605677	1.61487	0.0545828	1.93719	0.0465875	1.87913	0.0464805
91.1	1.65377	0.0428311	1.64256	0.0618477	1.60883	0.066957	1.94596	0.04372	1.87531	0.0564461
91.2	1.66255	0.0487213	1.63624	0.0645786	1.61408	0.0674263	1.94341	0.0429032	1.87894	0.0582155
91.3	1.66101	0.0518613	1.6455	0.0595745	1.61614	0.0692548	1.93719	0.0572953	1.88242	0.0621841
91.4	1.67281	0.0580028	1.65003	0.0553462	1.61073	0.055073	1.9418	0.0469508	1.88681	0.0576449
91.5	1.66574	0.050676	1.64472	0.0532117	1.60824	0.052482	1.94861	0.0446893	1.88439	0.0535695
91.6	1.65377	0.0521258	1.65801	0.0540537	1.61892	0.0506041	1.95512	0.0472017	1.88266	0.0580227
91.7	1.65853	0.0634155	1.65171	0.0523289	1.62348	0.0528733	1.95726	0.0492377	1.87534	0.0575952
91.8	1.65526	0.059536	1.63666	0.0499553	1.63219	0.0532896	1.9585	0.0539271	1.88065	0.0558595
91.9	1.65517	0.0506884	1.65001	0.0482285	1.63101	0.0521873	1.95113	0.0569722	1.87928	0.0587737
92	1.65881	0.0492469	1.64877	0.0495791	1.63323	0.0469886	1.95109	0.0469617	1.87308	0.0628285
92.1	1.64801	0.036391	1.66024	0.0486445	1.63153	0.0502508	1.95042	0.0600008	1.87845	0.0556281
92.2	1.65998	0.0505919	1.64557	0.0522617	1.63038	0.0462137	1.95282	0.0493219	1.87724	0.0570919
92.3	1.64994	0.0441499	1.6381	0.0487981	1.62648	0.0474571	1.93865	0.0605798	1.88247	0.0566498
92.4	1.64123	0.0419699	1.64445	0.0535325	1.62501	0.0436609	1.93752	0.0573499	1.88303	0.0577154
92.5	1.64728	0.0334909	1.6524	0.0529602	1.61972	0.0357214	1.9339	0.0616317	1.87873	0.0547864
92.6	1.64499	0.0316175	1.66117	0.0491535	1.6178	0.0433957	1.92113	0.0592453	1.88395	0.0521881
92.7	1.64729	0.0340691	1.65617	0.0502143	1.62349	0.0358154	1.90234	0.0536899	1.88121	0.0428401
92.8	1.65237	0.04106	1.65464	0.0623705	1.6327	0.0449395	1.89699	0.0501033	1.88497	0.0446306
92.9	1.65111	0.0414988	1.65237	0.0651691	1.63044	0.046538	1.8852	0.0487262	1.88707	0.0370174
93	1.65067	0.048373	1.64959	0.072356	1.62102	0.0425681	1.87987	0.0609691	1.88885	0.0441524
93.1	1.66278	0.0466328	1.6503	0.0772817	1.6261	0.054865	1.87149	0.04856	1.88184	0.0403028
93.2	1.66628	0.0366892	1.65675	0.0696374	1.62158	0.0497546	1.86333	0.0437469	1.87672	0.0441598
93.3	1.66396	0.0371877	1.66386	0.0655016	1.62718	0.0473181	1.8622	0.0420316	1.88042	0.0473152
93.4	1.66478	0.0438989	1.6612	0.061703	1.62621	0.044957	1.87328	0.0450752	1.88057	0.0514954
93.5	1.66523	0.0441995	1.66993	0.0626968	1.62979	0.0476281	1.86798	0.0585647	1.89019	0.0488713
93.6	1.67551	0.0449752	1.66864	0.0602733	1.63306	0.0496665	1.86546	0.0473035	1.8844	0.054952
93.7	1.67216	0.0486592	1.6733	0.0649542	1.63224	0.0488028	1.87401	0.0468276	1.89351	0.0531408
93.8	1.67301	0.0507901	1.66311	0.0451259	1.62963	0.0426196	1.87282	0.0502196	1.89096	0.0444527
93.9	1.67148	0.0451441	1.66462	0.057773	1.63514	0.0539642	1.87291	0.0479414	1.89454	0.0397995
94	1.66103	0.0541156	1.67003	0.0625483	1.64962	0.0526493	1.87359	0.0513638	1.8964	0.0339261
94.1	1.66219	0.0507279	1.66499	0.0516436	1.64239	0.0512355	1.87943	0.0464612	1.89443	0.0397198
94.2	1.65898	0.0492738	1.66535	0.062853	1.65772	0.0629563	1.87422	0.0506645	1.89567	0.0509775
94.3	1.6618	0.0391226	1.65975	0.0589185	1.66076	0.0637552	1.87712	0.048198	1.89861	0.0491873
94.4	1.65933	0.0455778	1.66119	0.0488707	1.6502	0.0624577	1.88278	0.0493255	1.89067	0.0441584
94.5	1.64682	0.0478617	1.66853	0.0425726	1.64455	0.0662937	1.88408	0.0414414	1.89823	0.0459222
94.6	1.65682	0.0503935	1.65943	0.048575	1.64739	0.0597085	1.87901	0.0340057	1.9041	0.0394179
94.7	1.66259	0.0527088	1.66282	0.0594216	1.62925	0.0643534	1.87905	0.0387885	1.90772	0.044269
94.8	1.66543	0.0529629	1.66651	0.0549226	1.63746	0.059383	1.88175	0.0382578	1.90913	0.0400493
94.9	1.66207	0.0570573	1.66988	0.0649918	1.63708	0.0573563	1.87999	0.0321648	1.91688	0.0455301
95	1.66395	0.0495421	1.66223	0.0520769	1.63081	0.0574018	1.88884	0.0399004	1.91359	0.045329
95.1	1.66111	0.0461371	1.66261	0.0549419	1.63855	0.054547	1.88449	0.0366549	1.90741	0.0496111
95.2	1.66456	0.0467543	1.6605	0.0552419	1.63321	0.0629689	1.89444	0.0369867	1.91222	0.0513134
95.3	1.67541	0.0475352	1.66344	0.0569583	1.64308	0.0603515	1.89156	0.0399059	1.90947	0.0545004
95.4	1.67748	0.0525739	1.65332	0.0667153	1.63574	0.06392	1.89455	0.0376892	1.90966	0.0505779
95.5	1.67941	0.0543987	1.65454	0.0687681	1.63501	0.0685779	1.89874	0.0291778	1.91102	0.0520178
95.6	1.68095	0.0551284	1.65731	0.0590041	1.63952	0.0522689	1.89022	0.0394464	1.90584	0.0493964
95.7	1.68534	0.0473935	1.66275	0.0606176	1.62822	0.0428273	1.90326	0.0377463	1.90854	0.0543731
95.8	1.67862	0.0477765	1.65696	0.0461105	1.63481	0.0585665	1.90615	0.0344889	1.91206	0.0595342
95.9	1.69066	0.0440577	1.66505	0.0538798	1.6368	0.041881	1.91128	0.031608	1.91663	0.0534803
96	1.68275	0.056954	1.6705	0.054062	1.64069	0.0439226	1.91276	0.0331988	1.90646	0.0638401
96.1	1.68193	0.0534817	1.66045	0.0638476	1.64076	0.0490595	1.91597	0.0383918	1.91044	0.0599951
96.2	1.67597	0.0474937	1.6538	0.0593746	1.63332	0.0443552	1.92089	0.0381305	1.91511	0.058344
96.3	1.67979	0.0542244	1.66195	0.0587707	1.64091	0.0557392	1.92067	0.0400294	1.90427	0.0579852
96.4	1.68634	0.0501835	1.66604	0.0527138	1.62922	0.0518063	1.93306	0.0409855	1.90241	0.0536645
96.5	1.68651	0.0606046	1.67327	0.0491886	1.62948	0.0569622	1.92764	0.0488644	1.9	0.0604128
96.6	1.67977	0.060375	1.67222	0.0595179	1.62083	0.0583559	1.93382	0.0451812	1.89938	0.0599415
96.7	1.69425	0.069101	1.6745	0.0526124	1.63364	0.0626935	1.94156	0.0479485	1.90127	0.055767
96.8	1.67629	0.0732867	1.67325	0.0519218	1.63736	0.0681795	1.93732	0.0449844	1.90468	0.056134
96.9	1.68104	0.0728209	1.68255	0.0457124	1.64168	0.0744966	1.94086	0.0508602	1.8891	0.059729
97	1.68289	0.0780387	1.67982	0.0552985	1.65398	0.0742381	1.95111	0.0436421	1.90711	0.0533268
97.1	1.68134	0.0588109	1.68227	0.0572735	1.64166	0.070001	1.94948	0.046731	1.90506	0.0555287
97.2	1.68844	0.0619346	1.68904	0.0616941	1.65229	0.0645741	1.94797	0.0532674	1.89983	0.0646008
97.3	1.69399	0.0566093	1.695	0.0661625	1.64144	0.0564818	1.94416	0.048578	1.89536	0.0728671
97.4	1.69557	0.0542248	1.68482	0.0514102	1.6415	0.0519811	1.95122	0.0538841	1.90003	0.0704679
97.5	1.69896	0.0577011	1.67577	0.0575831	1.64646	0.0565088	1.95584	0.0487723	1.90534	0.0661012
97.6	1.69332	0.0585182	1.66965	0.0630313	1.64868	0.056514	1.95879	0.0497947	1.90018	0.0786062
97.7	1.692	0.0520415	1.66597	0.0635825	1.65209	0.0686386	1.95282	0.0528232	1.90519	0.0738749
97.8	1.69294	0.0498391	1.66658	0.0503644	1.65751	0.0649915	1.96474	0.0558593	1.90715	0.0702593
97.9	1.69817	0.0429569	1.67341	0.0463784	1.65587	0.0683448	1.96099	0.0633841	1.90701	0.064884
98	1.69991	0.0399646	1.67981	0.0485904	1.6486	0.0663606	1.9659	0.0533693	1.90885	0.0679612
98.1	1.69803	0.0511261	1.68517	0.052936	1.65862	0.0678592	1.97135	0.0542747	1.90543	0.0705659
98.2	1.692	0.0519834	1.69824	0.0520931	1.67033	0.0765018	1.96811	0.0551191	1.90986	0.068203
98.3	1.68867	0.0579742	1.69246	0.0559267	1.66132	0.0727448	1.96597	0.0569923	1.91847	0.0616072
98.4	1.69621	0.0645539	1.68723	0.0503037	1.66797	0.0733252	1.96592	0.055684	1.90691	0.071636
98.5	1.69855	0.0537756	1.68926	0.046505	1.67994	0.0694889	1.96423	0.0488882	1.91438	0.0697612
98.6	1.70081	0.0597971	1.70258	0.0398283	1.66964	0.0692652	1.9689	0.0487752	1.917	0.069055
98.7	1.70145	0.0571091	1.71213	0.0506088	1.65551	0.0599857	1.96742	0.0475854	1.92094	0.0664151
98.8	1.69503	0.0691696	1.70325	0.0515811	1.66196	0.0617661	1.96924	0.0472721	1.91894	0.065556
98.9	1.6985	0.0714487	1.69685	0.0446468	1.66976	0.0532935	1.96071	0.047843	1.91988	0.0608147
99	1.69496	0.0695931	1.68464	0.0511679	1.67919	0.059745	1.96971	0.0428755	1.91238	0.0559733
99.1	1.70109	0.0600436	1.67435	0.059761	1.67355	0.0533729	1.96815	0.0353884	1.91047	0.0598048
99.2	1.68803	0.0654906	1.67449	0.0663768	1.66455	0.062028	1.96391	0.0486258	1.92953	0.0546498
99.3	1.7	0.0635066	1.681	0.0598554	1.66935	0.0598405	1.96508	0.0429268	1.92168	0.0568546
99.4	1.70101	0.0669834	1.69626	0.0654246	1.66339	0.0592241	1.96803	0.0434111	1.921	0.0486297
99.5	1.70577	0.068468	1.69549	0.0584163	1.67124	0.0539562	1.97486	0.047625	1.91798	0.0475358
99.6	1.71428	0.0728341	1.68488	0.0572095	1.66882	0.0546789	1.97515	0.0446412	1.93054	0.0539397
99.7	1.71984	0.0707435	1.6842	0.052988	1.67085	0.0614613	1.9801	0.0399602	1.92856	0.041172
99.8	1.71422	0.0662651	1.68817	0.0469103	1.67914	0.0602851	1.97586	0.0397905	1.92521	0.0412873
99.9	1.71358	0.0576464	1.69488	0.0634628	1.67262	0.0678403	1.97164	0.0431691	1.92915	0.0438562
100	1.71455	0.0536627	1.70128	0.0562113	1.67631	0.0605305	1.97129	0.0467432	1.93385	0.0503908
100.1	1.71869	0.043966	1.70211	0.0534917	1.68406	0.0688078	1.96815	0.0513373	1.9297	0.0432384
100.2	1.72687	0.0636554	1.69609	0.0401442	1.68437	0.062454	1.96818	0.0532133	1.92651	0.0560105
100.3	1.72535	0.0545525	1.68838	0.0468573	1.67632	0.0466614	1.96723	0.0566975	1.91811	0.052509
100.4	1.72565	0.0555499	1.69328	0.0595404	1.67091	0.0473987	1.97448	0.0571003	1.92539	0.0566
100.5	1.72699	0.0687367	1.69852	0.0602877	1.67908	0.050078	1.9733	0.0575091	1.93169	0.0517888
100.6	1.7236	0.0668298	1.69912	0.0704099	1.67018	0.0447518	1.97553	0.0562879	1.9305	0.0482419
100.7	1.72245	0.0591428	1.70402	0.0681789	1.66771	0.0414018	1.98017	0.0567349	1.92921	0.0555453
100.8	1.72319	0.053015	1.69502	0.0724531	1.65895	0.052251	1.98193	0.0547965	1.93678	0.0525772
100.9	1.7119	0.0473584	1.68785	0.0666191	1.67076	0.0631452	1.97802	0.0582242	1.93983	0.0531584
101	1.71656	0.0491478	1.67573	0.0573708	1.67453	0.0546969	1.98214	0.0557656	1.94419	0.0629786
101.1	1.71018	0.0399949	1.66307	0.0565154	1.669	0.0545506	1.98488	0.0455111	1.94232	0.0574721
101.2	1.71589	0.0380197	1.6715	0.0549598	1.65491	0.0541775	1.97878	0.038496	1.94573	0.0580906
101.3	1.71592	0.037083	1.67496	0.0510935	1.65556	0.0526061	1.98053	0.03637	1.95317	0.0548067
101.4	1.71388	0.0385045	1.67761	0.051612	1.66199	0.0549525	1.98378	0.0422803	1.95159	0.0633745
101.5	1.71279	0.0354803	1.6901	0.0598835	1.66739	0.056264	1.98327	0.0415756	1.94509	0.0622266
101.6	1.71398	0.0417598	1.69483	0.057174	1.66827	0.0676028	1.9801	0.0462106	1.94063	0.0633569
101.7	1.72118	0.0458605	1.69299	0.0511565	1.68127	0.0696183	1.9785	0.0473619	1.94477	0.0594975
101.8	1.70727	0.0465005	1.68985	0.051974	1.68474	0.0642331	1.98809	0.0445196	1.93978	0.0693944
101.9	1.71263	0.0528116	1.689	0.0693645	1.67671	0.0687708	1.98873	0.045226	1.92808	0.0589593
102	1.71812	0.0624432	1.7037	0.0714944	1.67466	0.0693532	1.98463	0.0413375	1.93654	0.0546368
102.1	1.72525	0.0501101	1.69452	0.0685447	1.67686	0.0675147	1.98488	0.0399583	1.94153	0.0582108
102.2	1.71314	0.0465766	1.6883	0.0811007	1.66931	0.0656324	1.98286	0.047008	1.9314	0.0460788
102.3	1.72194	0.052384	1.68915	0.0736456	1.68072	0.0650401	1.99022	0.0503121	1.93524	0.0541695
102.4	1.72907	0.0517956	1.69407	0.0592005	1.68388	0.0627958	1.98854	0.0557384	1.94406	0.0502624
102.5	1.72276	0.0651342	1.69577	0.0575694	1.69619	0.0566755	2.00262	0.0502852	1.94008	0.0537761
102.6	1.73784	0.0608927	1.70201	0.0714169	1.69364	0.050528	1.99931	0.0499698	1.94086	0.0412371
102.7	1.72917	0.0551963	1.71516	0.0680614	1.69833	0.0528294	2.00351	0.0397332	1.94786	0.0385531
102.8	1.7259	0.0624842	1.71383	0.0656967	1.70282	0.0587567	1.98501	0.0622391	1.95057	0.0558751
102.9	1.73613	0.0625593	1.71132	0.0553993	1.70803	0.0606697	1.9903	0.047345	1.94269	0.0438129
103	1.74495	0.0558248	1.71365	0.0538157	1.70611	0.063142	1.98282	0.0519753	1.93867	0.0540236
103.1	1.73745	0.0645832	1.72346	0.0647225	1.71743	0.0730317	1.97477	0.0558108	1.9439	0.0520304
103.2	1.73693	0.0511466	1.7209	0.0657669	1.71333	0.0689591	1.98335	0.0494428	1.95424	0.0497039
103.3	1.7399	0.0593151	1.72319	0.07217	1.70653	0.0605897	1.97994	0.0508352	1.9447	0.0579751
103.4	1.73709	0.0347352	1.72584	0.0700362	1.70492	0.0462979	1.98927	0.0585042	1.95977	0.0493055
103.5	1.74371	0.0396591	1.73944	0.0666272	1.70093	0.0457928	1.98538	0.0619334	1.95096	0.0443661
103.6	1.74397	0.0457852	1.715	0.0656792	1.71065	0.0489227	1.98592	0.0632278	1.96008	0.0531217
103.7	1.73411	0.0494774	1.72672	0.0649625	1.70829	0.0467522	1.99177	0.0587082	1.9552	0.0594779
103.8	1.73548	0.0412313	1.71695	0.0710857	1.70622	0.0539226	1.97825	0.0600017	1.9524	0.0594206
103.9	1.75118	0.0417345	1.72484	0.0791282	1.71501	0.0490451	1.99702	0.0547589	1.95792	0.0578831
104	1.75241	0.0476189	1.72654	0.0654561	1.72325	0.0435908	1.99074	0.0661449	1.965	0.0606843
104.1	1.7537	0.0538378	1.72553	0.065249	1.71567	0.0409166	1.98995	0.0792367	1.96155	0.0501884
104.2	1.73832	0.0525601	1.70808	0.0713898	1.71673	0.0457854	1.99546	0.0616452	1.96798	0.0508627
104.3	1.74473	0.0589377	1.71159	0.0735361	1.7274	0.049485	1.98668	0.0499621	1.96208	0.050053
104.4	1.74691	0.0637712	1.71968	0.0793237	1.72377	0.0476552	1.99373	0.0465156	1.96417	0.0479233
104.5	1.74875	0.0610151	1.73081	0.0658422	1.72194	0.0661552	1.98593	0.0466325	1.97267	0.0501055
104.6	1.75472	0.0728232	1.7274	0.071789	1.7235	0.0678971	1.98441	0.0420781	1.96501	0.0504822
104.7	1.751	0.0567531	1.74241	0.0700866	1.72082	0.0507847	1.98336	0.0371006	1.96739	0.047673
104.8	1.75365	0.0612355	1.7387	0.065437	1.72419	0.0374702	1.98938	0.0399518	1.9655	0.0442068
104.9	1.74724	0.0654125	1.73823	0.0770577	1.72196	0.0542343	1.98614	0.0462899	1.96853	0.0552501
105	1.75649	0.0595805	1.72856	0.0684383	1.72454	0.0632206	1.98637	0.0412421	1.97115	0.0561404
105.1	1.75188	0.0482329	1.73277	0.0644225	1.7423	0.0597511	1.9823	0.0472341	1.97673	0.0606472
105.2	1.76248	0.053834	1.73631	0.0497096	1.73157	0.0638449	1.98001	0.0428277	1.98018	0.0584964
105.3	1.75686	0.0475735	1.72781	0.0542252	1.73304	0.0700673	1.98034	0.0492992	1.98576	0.0592358
105.4	1.75194	0.0440518	1.72843	0.055306	1.73069	0.0784345	1.96989	0.0527391	1.98758	0.060545
105.5	1.75966	0.0414302	1.71556	0.0592849	1.72625	0.0664286	1.97728	0.058585	1.98483	0.068057
105.6	1.75612	0.0486902	1.73106	0.0563632	1.73037	0.0607993	1.98203	0.0505646	1.98738	0.0643703
105.7	1.75638	0.0519882	1.73152	0.0580548	1.7353	0.0656548	1.97211	0.0514671	1.98886	0.0699097
105.8	1.77235	0.0515083	1.7327	0.0489149	1.72859	0.0756265	1.97692	0.0532593	1.99183	0.0699006
105.9	1.7715	0.0497729	1.73995	0.0609052	1.72545	0.0725816	1.97557	0.0516001	1.98258	0.0559131
106	1.76189	0.0682156	1.75214	0.0568264	1.72141	0.0744877	1.97548	0.0483742	1.9857	0.0536063
106.1	1.76494	0.0744424	1.75304	0.0611133	1.72827	0.0713222	1.98607	0.0413355	1.98374	0.044297
106.2	1.76139	0.0698165	1.75066	0.0709548	1.72861	0.0728655	1.98916	0.0403889	1.98069	0.0496813
106.3	1.75819	0.0665886	1.75824	0.0740399	1.73313	0.0817143	1.9811	0.0485971	1.99278	0.044524
106.4	1.7503	0.0720896	1.76079	0.0634356	1.75484	0.0881926	1.97566	0.045125	1.99484	0.040513
106.5	1.75002	0.065158	1.76118	0.0579152	1.74374	0.0754671	1.97528	0.0437594	1.99906	0.0494302
106.6	1.74476	0.065758	1.77628	0.0544812	1.73518	0.0691257	1.97688	0.041714	2.00383	0.0468066
106.7	1.75542	0.0589441	1.78017	0.0632251	1.73125	0.0617451	1.96912	0.0487361	1.9903	0.0514561
106.8	1.74596	0.0443418	1.7803	0.0575673	1.72976	0.0593931	1.96682	0.0424766	2.00201	0.0564314
106.9	1.73787	0.0493069	1.78285	0.0598093	1.71625	0.0538309	1.97588	0.0434986	1.99603	0.0482623
107	1.74037	0.0473004	1.78082	0.0581036	1.71743	0.0458454	1.9826	0.0417131	1.9948	0.0580371
107.1	1.74434	0.0446791	1.78164	0.062672	1.72702	0.0476133	1.99114	0.0378959	2.00025	0.0496855
107.2	1.7451	0.045613	1.78177	0.0679286	1.72485	0.0521393	1.99554	0.0483633	1.9988	0.0437759
107.3	1.75439	0.0456681	1.79035	0.0735884	1.73797	0.0480917	2.00687	0.0546072	2.00886	0.0427241
107.4	1.75159	0.0454512	1.78631	0.0604285	1.72678	0.0517765	2.00172	0.0463462	2.00859	0.0445614
107.5	1.76382	0.0443449	1.7668	0.0704366	1.72006	0.0616004	2.00134	0.0485486	1.99798	0.0477766
107.6	1.76003	0.051218	1.76291	0.061778	1.71669	0.0444734	2.00077	0.0456729	2.00972	0.0616481
107.7	1.76597	0.0491821	1.76665	0.0557198	1.72525	0.0459721	2.00269	0.0423841	2.0134	0.0550647
107.8	1.76626	0.0594519	1.75576	0.053989	1.71285	0.0592207	1.99951	0.0504773	2.01561	0.0546111
107.9	1.76183	0.0584372	1.76732	0.0601529	1.70611	0.0613297	2.00625	0.0506709	2.01984	0.054397
108	1.75262	0.0509676	1.7693	0.0566757	1.71231	0.0648273	2.01519	0.0468573	2.02373	0.0526048
108.1	1.74736	0.0619314	1.76696	0.0599506	1.70957	0.0576234	2.00802	0.0536079	2.01034	0.0601834
108.2	1.74503	0.0489123	1.77142	0.0670801	1.6988	0.0389484	2.01357	0.0531022	2.01719	0.0591411
108.3	1.75458	0.0562041	1.76046	0.0558844	1.71131	0.0459508	2.01801	0.0614166	2.0235	0.055466
108.4	1.77298	0.0527956	1.75381	0.0499291	1.70486	0.0554975	2.01351	0.0657655	2.03082	0.0534029
108.5	1.77653	0.0558391	1.75655	0.0563392	1.70955	0.0675437	2.0251	0.0567921	2.03798	0.0470998
108.6	1.78297	0.0626319	1.75283	0.053547	1.71747	0.073963	2.02279	0.0598796	2.03633	0.0471552
108.7	1.79105	0.0638262	1.7534	0.0620223	1.71592	0.070012	2.02961	0.0575656	2.02947	0.038245
108.8	1.78983	0.0640719	1.76397	0.0716737	1.70483	0.0607542	2.03497	0.054806	2.03487	0.0455184
108.9	1.78947	0.0645646	1.77021	0.0672329	1.71589	0.061943	2.04121	0.0488565	2.03426	0.0496976
109	1.773	0.0560048	1.77463	0.0684005	1.7273	0.0586424	2.0439	0.0426134	2.0361	0.0440938
109.1	1.77856	0.0548598	1.76915	0.0587172	1.71254	0.0523866	2.04455	0.0491645	2.04543	0.0502831
109.2	1.77472	0.0517263	1.76989	0.0561107	1.71303	0.0572699	2.04191	0.0471559	2.04656	0.0551479
109.3	1.77623	0.0586274	1.77091	0.0605475	1.70444	0.0600053	2.0285	0.046549	2.04129	0.058319
109.4	1.77704	0.0522604	1.75273	0.0585058	1.71642	0.0505229	2.04173	0.0473836	2.0503	0.0534033
109.5	1.78032	0.0473442	1.74775	0.0526625	1.71403	0.0503659	2.04261	0.0586147	2.04791	0.0524652
109.6	1.78503	0.0636142	1.74957	0.0482091	1.70839	0.058893	2.04064	0.0512084	2.04232	0.0481108
109.7	1.77841	0.052904	1.74652	0.063738	1.71964	0.054421	2.04702	0.0488551	2.0417	0.0590535
109.8	1.7868	0.0510837	1.74822	0.0724145	1.71063	0.0589296	2.03815	0.0649809	2.05019	0.0623923
109.9	1.80021	0.0523854	1.74592	0.0682555	1.73345	0.0504058	2.04012	0.047135	2.04762	0.0621471
110	1.80467	0.0617359	1.752	0.0667069	1.72942	0.0544266	2.03141	0.0611669	2.04745	0.0627229
110.1	1.81214	0.0581355	1.7514	0.0668536	1.72674	0.0546044	2.02563	0.0457578	2.05288	0.0602776
110.2	1.81283	0.0627508	1.76482	0.0654906	1.73778	0.0395596	2.02361	0.0456662	2.05272	0.0576622
110.3	1.80781	0.0601854	1.77006	0.0607879	1.74176	0.0456523	2.02653	0.0529883	2.04797	0.0643485
110.4	1.79628	0.063484	1.76893	0.0635099	1.75323	0.0523784	2.03634	0.0491329	2.06118	0.0675211
110.5	1.79379	0.0547287	1.77002	0.0599989	1.75683	0.063335	2.04369	0.0458664	2.05871	0.0599223
110.6	1.78879	0.0646524	1.7777	0.0584844	1.76232	0.0625123	2.03869	0.0414359	2.06065	0.0565758
110.7	1.7954	0.0563645	1.79087	0.0638608	1.7702	0.0671789	2.05143	0.0442789	2.0579	0.0569552
110.8	1.79101	0.0671562	1.78613	0.0695268	1.77362	0.065538	2.04842	0.0492941	2.04774	0.0575364
110.9	1.79904	0.0659584	1.78421	0.0606914	1.7663	0.0822728	2.05398	0.0468946	2.05236	0.0589797
111	1.79568	0.056548	1.78356	0.0581613	1.75992	0.0785187	2.05188	0.0617436	2.05578	0.0491608
111.1	1.80139	0.0658831	1.78743	0.0590157	1.77524	0.0660576	2.05083	0.0438212	2.05163	0.0564275
111.2	1.79792	0.0581392	1.79088	0.0648628	1.76513	0.073054	2.04873	0.0474077	2.05298	0.0519956
111.3	1.80058	0.0625661	1.79971	0.0466047	1.7574	0.0731254	2.04209	0.0501131	2.04997	0.0582405
111.4	1.81216	0.0510694	1.8044	0.0489518	1.76565	0.0805389	2.04812	0.052867	2.06045	0.0539233
111.5	1.82237	0.0635997	1.80117	0.0646121	1.75657	0.0617176	2.05203	0.0536219	2.05603	0.0681726
111.6	1.83319	0.0621773	1.80025	0.069488	1.76335	0.0642136	2.05061	0.0510942	2.05704	0.0660115
111.7	1.82955	0.0711505	1.79242	0.0590666	1.76774	0.0694623	2.03967	0.070002	2.05422	0.0674306
111.8	1.83081	0.0596722	1.78835	0.0572476	1.76251	0.0713185	2.04631	0.057372	2.05573	0.0516922
111.9	1.82031	0.052773	1.78134	0.0554533	1.77951	0.0688682	2.05565	0.0559431	2.05132	0.0478046
112	1.82976	0.0595444	1.79609	0.058904	1.78387	0.0722718	2.05053	0.043094	2.05207	0.0580282
112.1	1.83228	0.0523756	1.80077	0.060493	1.78987	0.0749939	2.05385	0.0523634	2.05467	0.0533475
112.2	1.8336	0.0537027	1.79019	0.0663569	1.78491	0.0720614	2.06622	0.0492913	2.05216	0.0635358
112.3	1.83319	0.0576379	1.7987	0.0679893	1.79313	0.0812742	2.07142	0.0577901	2.05412	0.0645759
112.4	1.82685	0.0495961	1.79036	0.0675951	1.79694	0.0823994	2.08472	0.0598358	2.04578	0.0587927
112.5	1.83642	0.0666519	1.79236	0.0504352	1.79608	0.0805618	2.07774	0.0612892	2.04279	0.0543056
112.6	1.82565	0.0602155	1.78478	0.0353411	1.7871	0.0660921	2.06754	0.0599814	2.03924	0.0527127
112.7	1.81072	0.0636605	1.79323	0.0510075	1.77938	0.0714355	2.0733	0.0619389	2.04014	0.0631823
112.8	1.79069	0.06767	1.80355	0.0473744	1.78476	0.0821307	2.06734	0.0541547	2.05565	0.061794
112.9	1.8069	0.0575247	1.79216	0.0566843	1.77661	0.0702719	2.0732	0.0444017	2.05738	0.0591477
113	1.80219	0.0540708	1.80398	0.0612115	1.79394	0.0693174	2.07652	0.0592352	2.05345	0.0490058
113.1	1.81352	0.0455759	1.80252	0.0674952	1.7958	0.0707743	2.08242	0.0657705	2.04636	0.0535696
113.2	1.81233	0.0551683	1.80361	0.0658755	1.78514	0.0717903	2.08199	0.0539131	2.04474	0.057469
113.3	1.79844	0.0561027	1.8094	0.0681029	1.78223	0.0668994	2.072	0.0562186	2.0548	0.0584619
113.4	1.80454	0.0535319	1.80036	0.0631983	1.78277	0.083819	2.06352	0.0606387	2.05166	0.05846
113.5	1.8161	0.0540749	1.79204	0.0759077	1.79296	0.0778727	2.06021	0.0463816	2.05314	0.0551167
113.6	1.81156	0.061155	1.79542	0.0695385	1.77719	0.0656774	2.04693	0.0537139	2.0652	0.0467421
113.7	1.81819	0.0596144	1.78493	0.0665853	1.78972	0.0650147	2.04958	0.0638786	2.06255	0.0582364
113.8	1.82034	0.0624972	1.79451	0.0694657	1.80256	0.0732448	2.05236	0.0588373	2.06009	0.0654945
113.9	1.82159	0.0698403	1.80897	0.0796177	1.79776	0.0564623	2.0647	0.0668108	2.07139	0.0668003
114	1.81841	0.0733681	1.81801	0.0782663	1.79541	0.0545469	2.06604	0.0653793	2.06336	0.0697893
114.1	1.82449	0.0567091	1.82055	0.0824589	1.80636	0.0618098	2.07424	0.0627194	2.06472	0.0599554
114.2	1.81783	0.0685093	1.82647	0.072562	1.79927	0.0624999	2.07834	0.0589175	2.0686	0.0684522
114.3	1.82237	0.0619099	1.81054	0.0567771	1.78192	0.0675045	2.07374	0.0552073	2.06661	0.0594987
114.4	1.82838	0.0570252	1.82204	0.051652	1.78488	0.0650018	2.08028	0.0591554	2.06994	0.0584447
114.5	1.83473	0.0779545	1.82519	0.0608641	1.77525	0.0731164	2.05277	0.0645474	2.07148	0.0569438
114.6	1.83072	0.0739366	1.83989	0.0650607	1.78254	0.0626979	2.071	0.0591148	2.07134	0.0604564
114.7	1.82833	0.07059	1.85067	0.0549465	1.77235	0.056463	2.07798	0.0542877	2.06489	0.0701125
114.8	1.84434	0.0757467	1.85083	0.0672435	1.78061	0.0708978	2.091	0.0490784	2.06043	0.0703477
114.9	1.83964	0.0700384	1.835	0.0601346	1.79794	0.0782036	2.09358	0.0492797	2.06844	0.063698
115	1.83606	0.0624885	1.83456	0.0723959	1.80504	0.0661221	2.10649	0.057842	2.0655	0.0600866
115.1	1.84655	0.0637364	1.84121	0.0628637	1.79684	0.0627456	2.09568	0.0702329	2.05299	0.057234
115.2	1.85063	0.0590803	1.83913	0.0652764	1.78584	0.0582516	2.11436	0.0596963	2.05021	0.077758
115.3	1.85329	0.0571603	1.83998	0.0666932	1.76855	0.0582392	2.11209	0.0576967	2.05514	0.0749978
115.4	1.84781	0.0560089	1.85491	0.0610343	1.77322	0.0639647	2.1111	0.0649905	2.0648	0.0748695
115.5	1.84732	0.0522208	1.85156	0.0567162	1.76287	0.0569455	2.1041	0.0719276	2.06172	0.0721285
115.6	1.84485	0.0620842	1.8594	0.0667064	1.76177	0.0544482	2.12337	0.0608516	2.0591	0.0637005
115.7	1.82924	0.056032	1.8444	0.0604461	1.76472	0.0530744	2.12833	0.0616906	2.0663	0.0576145
115.8	1.83894	0.0742826	1.83998	0.0645165	1.77187	0.0605772	2.12679	0.0573755	2.05634	0.06278
115.9	1.84684	0.0696227	1.86027	0.0750478	1.77853	0.0625598	2.12893	0.0613314	2.05909	0.0551989
116	1.84471	0.085225	1.84848	0.0872537	1.77914	0.0612743	2.12921	0.0483394	2.05851	0.0633561
116.1	1.85336	0.0703155	1.84391	0.0839382	1.78573	0.0575445	2.1303	0.0565888	2.05732	0.0444455
116.2	1.85733	0.0719897	1.84517	0.0840129	1.79163	0.0601058	2.13144	0.057578	2.07473	0.0568791
116.3	1.86634	0.0656367	1.83921	0.0831548	1.78461	0.0546183	2.11914	0.0508234	2.07624	0.055645
116.4	1.86687	0.0612968	1.84411	0.0807369	1.8052	0.0524123	2.11668	0.0510918	2.07467	0.0707537
116.5	1.86613	0.0607163	1.84944	0.0886416	1.81257	0.0640855	2.12036	0.0548228	2.08333	0.0541635
116.6	1.87307	0.063063	1.84129	0.0977585	1.81016	0.0557473	2.13329	0.0503043	2.09069	0.0643569
116.7	1.87544	0.0521658	1.84605	0.0948085	1.81555	0.0672743	2.13008	0.0436377	2.08313	0.0646672
116.8	1.87119	0.0586083	1.84699	0.0955248	1.81207	0.0575929	2.13907	0.0522378	2.0886	0.062348
116.9	1.88378	0.0742151	1.84934	0.0871497	1.82104	0.0524004	2.13055	0.0515527	2.07987	0.0673541
117	1.87698	0.0771064	1.85655	0.0913913	1.80931	0.0550366	2.12464	0.0731948	2.08443	0.068517
117.1	1.88167	0.0756102	1.85479	0.0852938	1.80468	0.0530207	2.12616	0.0646713	2.09379	0.0605487
117.2	1.87956	0.0744096	1.84091	0.0812646	1.80637	0.0603734	2.13023	0.0586512	2.09107	0.0586578
117.3	1.87304	0.0734433	1.83984	0.0906645	1.81558	0.0568875	2.13358	0.0678961	2.09355	0.0607681
117.4	1.88553	0.0783531	1.8309	0.0843628	1.81961	0.0652533	2.13438	0.0714799	2.08968	0.0672571
117.5	1.88942	0.073644	1.85141	0.0847642	1.82965	0.0576904	2.12982	0.0627866	2.09136	0.0585356
117.6	1.8845	0.0655868	1.86028	0.0966544	1.82772	0.0625321	2.12872	0.0711096	2.10371	0.0636618
117.7	1.89421	0.0563858	1.86941	0.0915401	1.82926	0.0605854	2.13811	0.0794986	2.09951	0.0606664
117.8	1.88489	0.0585439	1.87198	0.0976052	1.8306	0.0542972	2.13833	0.090865	2.09958	0.0555393
117.9	1.88628	0.0636806	1.853	0.0780539	1.82379	0.0581557	2.12804	0.0738975	2.09051	0.0513198
118	1.89202	0.0623981	1.85816	0.0727457	1.83894	0.0705438	2.12379	0.0741352	2.10057	0.0618725
118.1	1.90061	0.0749099	1.85546	0.0826776	1.84838	0.0714025	2.14877	0.0831634	2.09812	0.0713305
118.2	1.90001	0.0751529	1.86664	0.0825762	1.84202	0.0700125	2.14283	0.0815438	2.09548	0.0564116
118.3	1.88593	0.0752443	1.86685	0.0793663	1.83305	0.0598936	2.16014	0.0771963	2.09089	0.075231
118.4	1.87719	0.0690221	1.86607	0.0761626	1.83428	0.0628943	2.14992	0.0701663	2.09661	0.0714489
118.5	1.87817	0.064961	1.86006	0.0857574	1.83782	0.0654026	2.14831	0.0680662	2.10484	0.0742753
118.6	1.88369	0.0613899	1.86563	0.0789777	1.8577	0.0744868	2.13979	0.0639059	2.11284	0.0665039
118.7	1.89259	0.0622513	1.85847	0.0691252	1.85766	0.0817209	2.12309	0.0790312	2.09762	0.0544508
118.8	1.88914	0.0705308	1.85651	0.0728668	1.83936	0.0692519	2.15294	0.0925323	2.11438	0.0609113
118.9	1.88998	0.0583956	1.85635	0.0796031	1.84161	0.0870457	2.15047	0.0785027	2.12062	0.0548147
119	1.89972	0.0618348	1.86128	0.0891206	1.8422	0.099285	2.14547	0.072392	2.11683	0.0675341
119.1	1.90414	0.0678957	1.87232	0.0840313	1.84911	0.0925702	2.15173	0.067722	2.11368	0.0614021
119.2	1.9054	0.0542501	1.85495	0.0684082	1.85449	0.0716195	2.15823	0.0666578	2.11502	0.054385
119.3	1.90982	0.0649671	1.86231	0.0610534	1.84968	0.0746331	2.16475	0.0633617	2.11954	0.0632036
119.4	1.9052	0.0639914	1.85928	0.0569043	1.85688	0.0793426	2.16504	0.0624941	2.13311	0.0676422
119.5	1.90602	0.0666326	1.87438	0.0726441	1.86581	0.0826949	2.15985	0.062009	2.13264	0.0620325
119.6	1.90854	0.0651063	1.87498	0.0766513	1.87209	0.0813095	2.15045	0.0802252	2.12831	0.0643471
119.7	1.90228	0.0593329	1.86451	0.0660965	1.85934	0.0812257	2.16102	0.0631202	2.12599	0.0729671
119.8	1.89314	0.0636138	1.88808	0.0790923	1.85179	0.0935938	2.17526	0.0631324	2.12567	0.0654561
119.9	1.8938	0.0675214	1.88765	0.0700518	1.85045	0.10161	2.17321	0.0667389	2.12638	0.059
120	1.90032	0.0574019	1.88138	0.061005	1.85365	0.0865072	2.17566	0.0742054	2.11839	0.0680351
120.1	1.91384	0.0602764	1.87603	0.0693921	1.85183	0.0991917	2.18076	0.0596205	2.12669	0.0629674
120.2	1.92429	0.0646047	1.88342	0.0720502	1.87686	0.0945288	2.18449	0.0557866	2.11885	0.0770863
120.3	1.93121	0.0634907	1.89813	0.0678112	1.87766	0.0858103	2.18203	0.0569442	2.13903	0.0572735
120.4	1.93625	0.0710794	1.89535	0.0732409	1.88967	0.0898921	2.18811	0.0452898	2.14096	0.0685968
120.5	1.93303	0.0707179	1.89204	0.0851022	1.89329	0.103254	2.1939	0.0581978	2.13741	0.0624566
120.6	1.93566	0.0710766	1.89553	0.0541902	1.88459	0.101148	2.19931	0.0569347	2.14926	0.0701249
120.7	1.93873	0.0692045	1.89121	0.0593296	1.88031	0.0802227	2.19415	0.0526107	2.14838	0.0623598
120.8	1.94191	0.0806301	1.87391	0.0576375	1.88448	0.0730509	2.19782	0.0472473	2.15476	0.0687359
120.9	1.93158	0.0792422	1.88788	0.0631757	1.89398	0.0594763	2.19444	0.0568655	2.14472	0.0716096
121	1.9312	0.0790399	1.89951	0.0474319	1.88731	0.058591	2.20559	0.0419097	2.14069	0.0771985
121.1	1.92749	0.0622097	1.90566	0.0560601	1.86201	0.0692872	2.21543	0.054942	2.1354	0.0713674
121.2	1.92026	0.0468599	1.90999	0.0495883	1.88226	0.060971	2.22166	0.0434443	2.14359	0.0643394
121.3	1.9327	0.0393239	1.90387	0.0401264	1.88898	0.0692588	2.21282	0.0450844	2.15346	0.0598886
121.4	1.92371	0.0498208	1.9118	0.0543466	1.87788	0.0735168	2.20388	0.058882	2.14844	0.0530959
121.5	1.92619	0.0552367	1.90984	0.0530244	1.88041	0.071064	2.2137	0.0608354	2.14515	0.0592824
121.6	1.92482	0.052467	1.91792	0.0406024	1.87023	0.0872873	2.21236	0.0602787	2.14714	0.0481171
121.7	1.92358	0.0503064	1.92678	0.0519927	1.88352	0.0868392	2.20163	0.0596084	2.15495	0.0636236
121.8	1.9289	0.0575692	1.92135	0.0424767	1.88847	0.0690053	2.19457	0.0684127	2.17521	0.0690764
121.9	1.94337	0.0615549	1.92292	0.0478289	1.90126	0.0831005	2.20238	0.06481	2.16196	0.0718804
122	1.94716	0.0616672	1.93439	0.0557506	1.89986	0.0682006	2.18383	0.0607202	2.17078	0.066278
122.1	1.9507	0.0681362	1.92813	0.0571079	1.90913	0.0699703	2.20317	0.0679596	2.17728	0.0556175
122.2	1.95404	0.0722706	1.93897	0.0676686	1.90943	0.0724305	2.21832	0.0664624	2.18163	0.0592061
122.3	1.9653	0.0755104	1.9342	0.060752	1.93206	0.069305	2.21756	0.0693636	2.17309	0.064028
122.4	1.97077	0.0648716	1.94301	0.0690498	1.92733	0.0630294	2.2319	0.0598778	2.1719	0.0581376
122.5	1.95868	0.0760081	1.93421	0.0723803	1.93749	0.0705395	2.23481	0.0620105	2.1609	0.0623244
122.6	1.96627	0.0576739	1.94971	0.0729432	1.94828	0.066284	2.23375	0.0526816	2.17386	0.0610564
122.7	1.99243	0.0525845	1.95406	0.0650429	1.93579	0.0610596	2.22762	0.0517655	2.16503	0.0535901
122.8	2.00842	0.058103	1.97905	0.0722748	1.91801	0.063318	2.23629	0.0658924	2.17852	0.0493662
122.9	2.00461	0.069912	1.96592	0.063127	1.92701	0.067465	2.23468	0.0691314	2.18665	0.0546552
123	2.00036	0.0760967	1.96787	0.059229	1.92428	0.0753007	2.23769	0.0730791	2.17679	0.0507217
123.1	2.01954	0.081623	1.98374	0.0581028	1.91619	0.0717016	2.2311	0.0606788	2.17321	0.0493044
123.2	2.00534	0.07627	1.96446	0.0683995	1.91456	0.0668212	2.22037	0.077689	2.19122	0.0443258
123.3	2.00278	0.0740752	1.9659	0.0549553	1.91061	0.0771571	2.24068	0.0690985	2.18115	0.0553178
123.4	1.99825	0.0763971	1.96731	0.067443	1.91343	0.0684691	2.24303	0.0654393	2.17762	0.0579104
123.5	2.01291	0.079158	1.97192	0.0649515	1.92985	0.0656076	2.24673	0.0616049	2.18612	0.0634987
123.6	2.02345	0.0684968	1.96973	0.0548997	1.93367	0.0879281	2.24976	0.0548332	2.19648	0.0699309
123.7	2.02755	0.0656994	1.9748	0.0707761	1.92409	0.0813454	2.24113	0.056612	2.19382	0.0626828
123.8	2.01657	0.0625508	1.98559	0.0758754	1.92153	0.0706127	2.24055	0.053285	2.18437	0.0656244
123.9	2.00014	0.0633754	1.97604	0.0759144	1.93677	0.0742471	2.24415	0.0726628	2.18582	0.0762759
124	2.00496	0.0599738	1.96377	0.0740426	1.93141	0.071226	2.24957	0.0500294	2.19518	0.0737157
124.1	2.00148	0.0595812	1.96991	0.0710795	1.93269	0.081562	2.2479	0.0452011	2.19956	0.0595635
124.2	2.00785	0.0702762	1.9641	0.0668654	1.95143	0.0836906	2.25799	0.0478467	2.21076	0.0575514
124.3	2.00178	0.0799555	1.97517	0.0782699	1.92353	0.0652017	2.2593	0.0459711	2.20103	0.0555854
124.4	1.99893	0.0755552	1.97321	0.0783184	1.93881	0.0639386	2.2523	0.046005	2.21398	0.0560292
124.5	2.00572	0.0670883	1.97092	0.0837554	1.94112	0.0586237	2.26634	0.0483476	2.22068	0.0506546
124.6	1.99586	0.0733469	1.98106	0.0782208	1.9478	0.0546297	2.26345	0.0439714	2.21291	0.0456391
124.7	2.00688	0.0826976	1.96839	0.086661	1.93466	0.0631745	2.27124	0.0416398	2.20169	0.0553836
124.8	2.01229	0.0843338	1.98363	0.0765908	1.93935	0.0583913	2.2677	0.0497551	2.19872	0.0425566
124.9	2.02492	0.0841319	1.98835	0.0763385	1.95415	0.067097	2.29017	0.0389191	2.21092	0.0443676
125	2.0368	0.0794301	1.99013	0.0632148	1.96213	0.060545	2.28645	0.0476616	2.21868	0.0429378
125.1	2.03812	0.0736078	1.99854	0.0632645	1.9508	0.056643	2.27877	0.0535924	2.2137	0.051078
125.2	2.03331	0.0773921	1.99149	0.0738963	1.95685	0.0614183	2.29583	0.0556641	2.21338	0.0400625
125.3	2.02828	0.0898297	2.00418	0.069149	1.97874	0.0649384	2.29066	0.0665109	2.21583	0.054166
125.4	2.03677	0.071904	2.01037	0.0724141	1.97787	0.0788608	2.28633	0.0832735	2.20917	0.0615244
125.5	2.04255	0.0701987	2.00685	0.0827935	1.95519	0.0650442	2.2953	0.0589727	2.22091	0.0617679
125.6	2.03852	0.0885683	2.01748	0.0740463	1.96406	0.0625028	2.30133	0.071946	2.22221	0.0724054
125.7	2.03469	0.0919169	2.00799	0.0532784	1.95767	0.0753424	2.31984	0.0485744	2.22741	0.0562189
125.8	2.04084	0.0875407	2.02518	0.0651879	1.97084	0.0829998	2.31383	0.0519575	2.24472	0.0590735
125.9	2.05253	0.0868375	2.04967	0.0531645	1.98881	0.0892647	2.33764	0.0584212	2.24323	0.0617176
126	2.05684	0.0791082	2.053	0.0599633	1.97818	0.086651	2.32965	0.0680914	2.23747	0.0518958
126.1	2.06084	0.0780396	2.04284	0.0672586	1.99159	0.0781992	2.35477	0.0583091	2.25401	0.0620667
126.2	2.04943	0.0794771	2.04136	0.0884432	1.99213	0.0839594	2.34169	0.0809805	2.25204	0.0695523
126.3	2.05304	0.0863479	2.06267	0.0851099	2.00549	0.0818391	2.34974	0.0712362	2.25646	0.0694425
126.4	2.05838	0.0873128	2.05918	0.0759683	2.0019	0.0882225	2.34383	0.0766586	2.24553	0.0643161
126.5	2.06658	0.0871188	2.04809	0.0697158	2.00688	0.0716492	2.33535	0.0772832	2.24981	0.0606035
126.6	2.08212	0.0800507	2.04407	0.0675393	2.00143	0.0730279	2.35465	0.0850646	2.24718	0.0568156
126.7	2.09015	0.0744274	2.06219	0.0767077	2.01441	0.0780529	2.35066	0.0919276	2.25028	0.0717061
126.8	2.08436	0.0672531	2.05548	0.0760847	2.02403	0.0947182	2.37119	0.0638525	2.26893	0.0582735
126.9	2.08337	0.0853284	2.06577	0.0768613	2.00776	0.102768	2.35794	0.0713991	2.25669	0.0712031
127	2.09314	0.0757393	2.0751	0.0746505	2.01855	0.0923493	2.35002	0.0626205	2.27582	0.0533191
127.1	2.09184	0.0688966	2.06184	0.0801429	1.99619	0.0993842	2.35742	0.0741185	2.28545	0.0605599
127.2	2.0933	0.0731567	2.05684	0.0585628	2.00523	0.078513	2.37305	0.0781844	2.28493	0.0551916
127.3	2.08231	0.0754893	2.07473	0.0766948	2.0098	0.0760808	2.38662	0.080427	2.29649	0.0443459
127.4	2.09493	0.0622014	2.0877	0.0774375	2.01357	0.0779375	2.40051	0.0556904	2.28791	0.0620075
127.5	2.0946	0.0697173	2.08551	0.0869267	2.00374	0.0592781	2.3946	0.0582658	2.28216	0.0848742
127.6	2.09874	0.0755357	2.08569	0.0616524	1.98791	0.067489	2.38551	0.0690548	2.29706	0.0575043
127.7	2.11579	0.0938501	2.10639	0.0698852	2.00022	0.0582941	2.38491	0.0726662	2.29855	0.0524318
127.8	2.11419	0.0834576	2.11942	0.068135	2.00515	0.0654893	2.38374	0.0822541	2.30952	0.0668533
127.9	2.11855	0.0959372	2.12112	0.0744967	2.0151	0.0743116	2.39321	0.0851197	2.30015	0.0752865
128	2.10692	0.0747509	2.10675	0.0900625	2.01294	0.0712887	2.38841	0.0786675	2.32759	0.0618016
128.1	2.12537	0.0926409	2.10435	0.101766	2.03219	0.0828328	2.39902	0.0979896	2.33481	0.0580814
128.2	2.13966	0.0901062	2.08911	0.0892524	2.0337	0.0805359	2.39772	0.0955776	2.33384	0.0613891
128.3	2.1375	0.0846324	2.10413	0.0886528	2.03507	0.0742836	2.40271	0.0801467	2.34117	0.0505386
128.4	2.14036	0.101155	2.1001	0.104025	2.04616	0.0663343	2.40039	0.0927083	2.34092	0.0504326
128.5	2.14563	0.101922	2.08971	0.100036	2.0549	0.0723249	2.40269	0.093048	2.35837	0.0593438
128.6	2.1247	0.0939359	2.09797	0.0941866	2.05338	0.0647897	2.42488	0.0860118	2.36159	0.054919
128.7	2.11325	0.0888059	2.096	0.0867864	2.07579	0.0719933	2.41178	0.0637682	2.35177	0.0531222
128.8	2.1198	0.0764995	2.11023	0.0724145	2.06179	0.0733079	2.4132	0.0791085	2.3439	0.062868
128.9	2.13769	0.0820993	2.10317	0.0710127	2.08784	0.0820646	2.4099	0.0881263	2.31956	0.0720972
129	2.12395	0.0845605	2.11721	0.07443	2.08479	0.0819017	2.43461	0.0731388	2.35106	0.0763762
129.1	2.12805	0.09768	2.11143	0.0764595	2.08723	0.0851313	2.44091	0.0609158	2.34827	0.0500888
129.2	2.12363	0.100802	2.1287	0.0765914	2.10415	0.0662635	2.43258	0.0853248	2.3707	0.0592136
129.3	2.12706	0.0978848	2.13275	0.0739244	2.11871	0.082831	2.43304	0.0704423	2.3517	0.066199
129.4	2.13043	0.0833953	2.1375	0.0725082	2.11671	0.0827757	2.44094	0.0759501	2.38287	0.0633819
129.5	2.13197	0.0932556	2.15235	0.0624015	2.13044	0.0864004	2.44998	0.0795274	2.37929	0.053871
129.6	2.14295	0.0933101	2.14629	0.0649759	2.1248	0.0915879	2.46365	0.0552367	2.38584	0.0579131
129.7	2.14417	0.072316	2.12513	0.0870704	2.1363	0.0811511	2.46453	0.0674782	2.38178	0.0529108
129.8	2.14992	0.0703429	2.14498	0.0801558	2.13284	0.0899519	2.48049	0.0766356	2.39625	0.0564564
129.9	2.16661	0.0780785	2.16226	0.0938412	2.1394	0.0749631	2.48249	0.0665026	2.40523	0.0578224
130	2.17046	0.0817356	2.16051	0.0778459	2.1488	0.0814701	2.4959	0.056389	2.40811	0.0502816
130.1	2.17584	0.0968813	2.18561	0.0658688	2.15361	0.0735088	2.48536	0.0744575	2.39772	0.0638151
130.2	2.18835	0.0846802	2.18516	0.0802745	2.15244	0.0625685	2.50566	0.0673521	2.40975	0.0585455
130.3	2.17142	0.0772534	2.19904	0.0631272	2.16195	0.0733851	2.50875	0.0732445	2.42244	0.0618937
130.4	2.18621	0.0767789	2.19367	0.0544933	2.17589	0.0799847	2.54149	0.0516516	2.41902	0.0678956
130.5	2.1974	0.0591399	2.19359	0.0672091	2.19811	0.0811578	2.55127	0.0499983	2.41757	0.0698929
130.6	2.1889	0.0616925	2.22062	0.0645962	2.20972	0.0768732	2.5651	0.0477801	2.43261	0.0468445
130.7	2.19143	0.08216	2.22659	0.0670889	2.20407	0.0714571	2.56458	0.0580091	2.44084	0.0502217
130.8	2.17953	0.0994321	2.23025	0.0719779	2.18955	0.0767149	2.56458	0.086413	2.44458	0.052357
130.9	2.20563	0.0808724	2.23396	0.0891061	2.19445	0.0483495	2.58185	0.059346	2.4483	0.0547113
131	2.19582	0.0757388	2.24482	0.0814932	2.20484	0.0649216	2.59618	0.055609	2.47641	0.0473133
131.1	2.21137	0.0708986	2.25068	0.0849138	2.19233	0.0645143	2.60025	0.0533074	2.45793	0.0674608
131.2	2.2314	0.0754516	2.22122	0.0924603	2.19399	0.0660008	2.59719	0.0796223	2.47632	0.0603048
131.3	2.23468	0.0607268	2.22516	0.0864285	2.19796	0.0857796	2.63619	0.0549018	2.48294	0.0504786
131.4	2.23771	0.0759275	2.25056	0.0736631	2.19127	0.0963924	2.62496	0.0670118	2.47968	0.0644741
131.5	2.24041	0.0812026	2.24927	0.0715101	2.20787	0.1015	2.6202	0.085418	2.50013	0.0478852
131.6	2.25507	0.0750274	2.26584	0.0730063	2.22647	0.0810064	2.64087	0.0779826	2.48483	0.0688749
131.7	2.2648	0.0780428	2.28239	0.0671413	2.23282	0.0624915	2.63468	0.0700743	2.50101	0.0653179
131.8	2.2571	0.0821798	2.26876	0.0646015	2.25121	0.0773195	2.61349	0.0538363	2.52122	0.0696086
131.9	2.26946	0.0934288	2.25785	0.0773074	2.26733	0.0827313	2.64658	0.0783813	2.52483	0.0561534
132	2.29197	0.0764477	2.26384	0.0748718	2.26579	0.0775189	2.64878	0.0731671	2.51319	0.0579201
132.1	2.28296	0.0924248	2.26197	0.0732882	2.24816	0.0568801	2.65207	0.0824784	2.54387	0.055103
132.2	2.30021	0.0803071	2.25375	0.105416	2.24244	0.0546591	2.63092	0.0924138	2.55563	0.0611867
132.3	2.29914	0.0884709	2.27136	0.0746976	2.25301	0.0789914	2.63911	0.0798379	2.5602	0.0577875
132.4	2.32354	0.0784424	2.29157	0.0851458	2.27525	0.0767414	2.63828	0.0851027	2.58078	0.0644008
132.5	2.30452	0.0861925	2.29745	0.086729	2.27148	0.0898339	2.65608	0.0806936	2.56638	0.0617972
132.6	2.32762	0.111496	2.31051	0.100466	2.26775	0.108807	2.66187	0.0703121	2.58051	0.0742856
132.7	2.3437	0.0974203	2.32853	0.12316	2.27345	0.0923892	2.63978	0.0971951	2.59426	0.0734665
132.8	2.36103	0.0883799	2.36457	0.0975832	2.28146	0.0995722	2.63554	0.0851543	2.60432	0.0841335
132.9	2.35832	0.0903081	2.33578	0.0863608	2.29409	0.0985426	2.63812	0.103082	2.5966	0.0963476
133	2.34318	0.0602402	2.3569	0.0918975	2.3207	0.112848	2.65767	0.105337	2.63179	0.0657553
133.1	2.36765	0.0881178	2.3548	0.0958293	2.32261	0.0948996	2.65368	0.0995859	2.6352	0.0820219
133.2	2.37558	0.078815	2.35696	0.0881843	2.32386	0.099111	2.65948	0.105045	2.64199	0.0719948
133.3	2.38088	0.0906114	2.35683	0.0909978	2.32253	0.0935469	2.68252	0.0824933	2.63994	0.0705694
133.4	2.39254	0.106021	2.34161	0.11223	2.3358	0.0975261	2.70206	0.0669913	2.64394	0.091191
133.5	2.39786	0.0893162	2.36958	0.0966424	2.32263	0.114244	2.65865	0.103748	2.66027	0.0826929
133.6	2.38867	0.0900443	2.38106	0.122337	2.33702	0.10542	2.67639	0.077057	2.68594	0.0729388
133.7	2.40044	0.0800515	2.369	0.133592	2.36985	0.0857025	2.6761	0.118613	2.69263	0.0751868
133.8	2.42972	0.0745185	2.40528	0.106197	2.39521	0.0964024	2.6519	0.0614053	2.71801	0.0871037
133.9	2.42332	0.0848052	2.39275	0.113324	2.40652	0.0719232	2.65454	0.0999015	2.70887	0.0617151
134	2.4295	0.0835711	2.41753	0.10682	2.39019	0.0840391	2.636	0.104082	2.72875	0.0811075
134.1	2.42827	0.121358	2.43606	0.1212	2.42011	0.0568811	2.64007	0.088324	2.76579	0.0768634
134.2	2.46536	0.102424	2.47237	0.0914213	2.41771	0.111872	2.65472	0.0793957	2.75721	0.0930781
134.3	2.50807	0.0940643	2.46608	0.10494	2.43679	0.120681	2.6604	0.0708027	2.7867	0.0847365
134.4	2.48033	0.129481	2.46288	0.0946014	2.41833	0.0907821	2.65834	0.0778191	2.81571	0.0613902
134.5	2.50586	0.115942	2.49188	0.090569	2.41988	0.0940362	2.63107	0.0860134	2.79933	0.101252
134.6	2.52187	0.132341	2.4986	0.103961	2.40881	0.116652	2.63444	0.112376	2.81101	0.0756083
134.7	2.55807	0.100788	2.51705	0.0971591	2.45027	0.0886743	2.64636	0.0766115	2.80091	0.106169
134.8	2.54903	0.130418	2.5333	0.079348	2.45467	0.102529	2.61718	0.09463	2.78695	0.0970257
134.9	2.58366	0.103033	2.54058	0.101628	2.45793	0.139593	2.60519	0.0959828	2.77835	0.108054
135	2.5576	0.111114	2.50387	0.127876	2.47909	0.115785	2.6215	0.123484	2.79892	0.0946635
135.1	2.56794	0.129797	2.52853	0.13658	2.49955	0.105029	2.5813	0.125138	2.80114	0.0944342
135.2	2.50871	0.144129	2.5053	0.107173	2.49746	0.132672	2.58412	0.126276	2.80754	0.116219
135.3	2.52406	0.0984121	2.52979	0.140566	2.49198	0.144064	2.62042	0.0943345	2.78577	0.113833
135.4	2.48706	0.108378	2.53968	0.109143	2.5102	0.0998508	2.60125	0.107462	2.76966	0.0800813
135.5	2.45775	0.113512	2.53158	0.114562	2.50538	0.0878205	2.58731	0.113323	2.75592	0.121679
135.6	2.43949	0.0923162	2.50206	0.156221	2.49249	0.0833353	2.5501	0.101181	2.71705	0.121007
135.7	2.37725	0.12532	2.45205	0.144661	2.49038	0.119157	2.57382	0.130065	2.70713	0.0989881
135.8	2.39586	0.139693	2.43549	0.158374	2.47467	0.151305	2.52283	0.160666	2.67831	0.106018
135.9	2.3161	0.142013	2.40442	0.182091	2.45958	0.168101	2.51022	0.143095	2.67021	0.122048
136	2.27476	0.101381	2.36245	0.156556	2.41912	0.122862	2.50923	0.113282	2.67667	0.118261
136.1	2.17611	0.182466	2.33303	0.162306	2.42003	0.143503	2.49267	0.127833	2.63178	0.143207
136.2	2.11956	0.196842	2.28625	0.145518	2.37823	0.184058	2.41763	0.147074	2.62648	0.138475
136.3	2.07845	0.228352	2.17162	0.133919	2.3505	0.214872	2.388	0.111364	2.57563	0.12284
136.4	2.03612	0.219198	2.16647	0.170135	2.24848	0.237474	2.38035	0.14735	2.51771	0.145283
136.5	1.99416	0.18819	2.0935	0.189199	2.17881	0.182005	2.3611	0.154022	2.49506	0.146495
136.6	1.97022	0.232006	1.99363	0.228982	2.1535	0.21831	2.31005	0.112412	2.48705	0.132312
136.7	1.88448	0.244659	1.92696	0.238265	2.1119	0.200091	2.2897	0.154895	2.39955	0.105957
136.8	1.82992	0.267857	1.88962	0.244991	2.03233	0.283275	2.30246	0.118565	2.33383	0.151544
136.9	1.81759	0.269898	1.81486	0.246552	2.00415	0.288872	2.2489	0.131191	2.30468	0.145589
137	1.73602	0.251384	1.76656	0.263088	1.91465	0.291381	2.20651	0.123896	2.24416	0.143698
137.1	1.68555	0.250198	1.72071	0.284292	1.8342	0.284484	2.12785	0.139197	2.21139	0.110154
137.2	1.63399	0.230684	1.65174	0.237294	1.78593	0.325513	2.07909	0.133511	2.10147	0.111511
137.3	1.53302	0.251309	1.61523	0.218377	1.72142	0.309007	2.03591	0.109647	2.04629	0.142123
137.4	1.5373	0.217964	1.55434	0.232005	1.6476	0.305193	1.95443	0.166327	1.94069	0.177176
137.5	1.48271	0.175431	1.55317	0.185667	1.56219	0.292218	1.89096	0.143669	1.85247	0.156352
137.6	1.46057	0.232325	1.46298	0.208238	1.52276	0.271333	1.82783	0.127629	1.78967	0.183864
137.7	1.45014	0.187916	1.46635	0.183831	1.46416	0.292113	1.79181	0.0950575	1.74698	0.148351
137.8	1.39295	0.183795	1.41946	0.223705	1.42136	0.322429	1.72582	0.168609	1.70296	0.16503
137.9	1.39724	0.184668	1.39135	0.197916	1.33636	0.274375	1.7269	0.153973	1.68944	0.184717
138	1.37023	0.147538	1.36494	0.192174	1.31316	0.273348	1.69476	0.156604	1.6647	0.17418
138.1	1.35946	0.161442	1.38065	0.194508	1.26016	0.168296	1.65159	0.158131	1.63285	0.168636
138.2	1.40173	0.172928	1.37569	0.203506	1.27935	0.166784	1.65808	0.165834	1.59373	0.161952
138.3	1.34918	0.152858	1.35562	0.187956	1.23192	0.178472	1.6076	0.163271	1.59586	0.136241
138.4	1.31676	0.175293	1.27375	0.158571	1.19835	0.162604	1.58918	0.160061	1.58461	0.142803
138.5	1.27346	0.120998	1.2229	0.127129	1.20321	0.164866	1.57735	0.161156	1.56472	0.130941
138.6	1.29374	0.133051	1.24142	0.138733	1.17123	0.106573	1.59748	0.14521	1.57608	0.117526
138.7	1.30387	0.141509	1.20422	0.11915	1.2122	0.167813	1.60438	0.139109	1.5745	0.140531
138.8	1.31777	0.151371	1.22539	0.114281	1.17378	0.107635	1.58671	0.119559	1.55808	0.1201
138.9	1.27696	0.12882	1.19053	0.0996651	1.19201	0.0932202	1.56932	0.101137	1.56586	0.13673
139	1.25846	0.107307	1.24054	0.156663	1.20984	0.150928	1.56908	0.0925599	1.575	0.154483
139.1	1.25588	0.130551	1.22044	0.120324	1.20761	0.145989	1.55605	0.09457	1.55812	0.135146
139.2	1.25256	0.0797357	1.19346	0.0911356	1.17587	0.121602	1.56262	0.0971295	1.5698	0.116315
139.3	1.27102	0.0903831	1.2177	0.113449	1.17366	0.1087	1.55222	0.103547	1.55923	0.120145
139.4	1.26538	0.0832301	1.22071	0.124435	1.15957	0.0819281	1.55215	0.10223	1.58883	0.0964204
139.5	1.29518	0.128099	1.20436	0.133561	1.19102	0.130197	1.57703	0.0845972	1.56528	0.0938715
139.6	1.29843	0.115789	1.21798	0.140049	1.18073	0.131352	1.5766	0.115725	1.56099	0.101756
139.7	1.26626	0.118611	1.21763	0.130849	1.15953	0.108324	1.5853	0.13245	1.54851	0.14166
139.8	1.26595	0.0934971	1.22489	0.129576	1.16625	0.105929	1.6068	0.1431	1.56933	0.14746
139.9	1.24539	0.0831972	1.23022	0.128226	1.14799	0.10035	1.58772	0.127206	1.56317	0.122435
140	1.2537	0.0887516	1.23639	0.140361	1.15798	0.130778	1.62758	0.150384	1.5571	0.149215
140.1	1.24347	0.101338	1.25175	0.14289	1.17784	0.143288	1.56682	0.158461	1.56772	0.145512
140.2	1.25015	0.0900025	1.26346	0.116357	1.20396	0.15839	1.57345	0.167155	1.56608	0.13546
140.3	1.30944	0.140721	1.23273	0.142415	1.12823	0.0906881	1.57144	0.155534	1.55847	0.113403
140.4	1.31154	0.142114	1.22483	0.114418	1.13284	0.0687248	1.59356	0.168529	1.52641	0.133741
140.5	1.33256	0.160104	1.2263	0.123764	1.13236	0.074565	1.55842	0.163614	1.50564	0.140114
140.6	1.32643	0.170609	1.2028	0.113215	1.16792	0.115828	1.52215	0.111854	1.49824	0.151171
140.7	1.26623	0.139297	1.20869	0.107122	1.17738	0.183886	1.5297	0.110418	1.50186	0.155563
140.8	1.26342	0.0977782	1.22958	0.137046	1.2001	0.148869	1.52473	0.142911	1.49001	0.148761
140.9	1.31749	0.160578	1.25256	0.193472	1.15215	0.139439	1.54355	0.139563	1.52257	0.164057
141	1.33935	0.163688	1.20987	0.139197	1.1319	0.0734547	1.53825	0.153902	1.52621	0.161511
141.1	1.25196	0.120994	1.24237	0.135816	1.14389	0.139267	1.54642	0.149036	1.53929	0.152822
141.2	1.27518	0.140789	1.27329	0.165639	1.16457	0.105431	1.55304	0.158448	1.53173	0.132097
141.3	1.24809	0.122601	1.21073	0.141113	1.13175	0.101469	1.51679	0.151119	1.51046	0.134859
141.4	1.25154	0.130927	1.22036	0.134934	1.12695	0.0984597	1.52686	0.146638	1.52377	0.145056
141.5	1.27745	0.147203	1.21597	0.121559	1.12606	0.0687838	1.52606	0.109303	1.53241	0.138447
141.6	1.2694	0.122209	1.25285	0.160509	1.14833	0.10917	1.52193	0.117711	1.52662	0.13197
141.7	1.28662	0.156276	1.21086	0.122266	1.13253	0.143158	1.55678	0.138704	1.50873	0.129915
141.8	1.28873	0.162925	1.19109	0.106642	1.12136	0.082648	1.53468	0.167579	1.52227	0.133104
141.9	1.27874	0.144197	1.20954	0.13879	1.10941	0.0460333	1.55204	0.160827	1.54557	0.128095
142	1.25234	0.123515	1.19385	0.118522	1.1213	0.102878	1.54357	0.117658	1.54457	0.135894
142.1	1.25859	0.147658	1.21519	0.169322	1.11365	0.0695298	1.52191	0.122866	1.54396	0.135603
142.2	1.24156	0.126922	1.21085	0.154029	1.11246	0.0535857	1.55946	0.141825	1.5284	0.141862
142.3	1.22661	0.105784	1.19926	0.141053	1.1411	0.124367	1.53121	0.136503	1.53616	0.146754
142.4	1.24151	0.125899	1.21004	0.129621	1.11295	0.0604869	1.52137	0.143208	1.52091	0.140505
142.5	1.22825	0.0878707	1.1908	0.0890283	1.12223	0.0886093	1.56385	0.188904	1.5285	0.156242
142.6	1.24433	0.116125	1.18703	0.0897446	1.11885	0.0624385	1.55736	0.128968	1.54293	0.132194
142.7	1.22865	0.103805	1.22554	0.121972	1.15351	0.158205	1.53758	0.139371	1.54231	0.155688
142.8	1.25155	0.150522	1.22545	0.118788	1.14013	0.106068	1.54578	0.132186	1.5091	0.154816
142.9	1.22718	0.113679	1.23411	0.131248	1.12594	0.0742649	1.52136	0.140951	1.48614	0.11607
143	1.23506	0.0894115	1.21886	0.133034	1.12525	0.100188	1.55145	0.133622	1.50783	0.142003
143.1	1.24873	0.103897	1.18287	0.0936614	1.10352	0.0461459	1.54208	0.149422	1.51511	0.133617
143.2	1.28427	0.129935	1.23123	0.138752	1.12404	0.0917818	1.56904	0.0987683	1.47962	0.123703
143.3	1.25444	0.0950336	1.21699	0.147137	1.15598	0.0926343	1.56242	0.128279	1.47725	0.125259
143.4	1.26183	0.0938859	1.20771	0.139825	1.1408	0.114426	1.53863	0.153078	1.47391	0.137985
143.5	1.26368	0.118643	1.18384	0.115689	1.13279	0.119452	1.54046	0.126355	1.47759	0.14061
143.6	1.28816	0.122139	1.17503	0.0981185	1.1637	0.161286	1.52857	0.111546	1.47766	0.154556
143.7	1.31915	0.133213	1.19042	0.121481	1.11986	0.0855961	1.53818	0.111242	1.48971	0.16672
143.8	1.27362	0.137702	1.19335	0.129099	1.15811	0.164667	1.55764	0.136844	1.48703	0.162278
143.9	1.2695	0.127266	1.20014	0.109564	1.11529	0.0665061	1.57528	0.147019	1.48446	0.153947
144	1.26793	0.131534	1.14573	0.0882645	1.12572	0.0942255	1.56927	0.157375	1.467	0.162902
144.1	1.32625	0.182257	1.17034	0.105878	1.12899	0.0781818	1.58298	0.178938	1.4765	0.166148
144.2	1.24427	0.150175	1.14992	0.0746434	1.10437	0.0629802	1.56385	0.139405	1.468	0.142519
144.3	1.27225	0.16671	1.15409	0.0810618	1.16989	0.182756	1.53646	0.100457	1.46812	0.149162
144.4	1.24095	0.152637	1.15695	0.0723894	1.10652	0.0433694	1.53019	0.115594	1.49705	0.155933
144.5	1.24949	0.12091	1.17235	0.0998299	1.13365	0.101883	1.52789	0.119935	1.4912	0.169368
144.6	1.25635	0.13101	1.18426	0.127689	1.10882	0.0620699	1.50655	0.144042	1.50301	0.172976
144.7	1.2073	0.0897005	1.17901	0.115136	1.13012	0.0847604	1.52212	0.154218	1.48062	0.136173
144.8	1.25064	0.124809	1.19889	0.12348	1.14868	0.124462	1.52321	0.155962	1.45582	0.121156
144.9	1.22719	0.120615	1.16495	0.081556	1.1195	0.0773587	1.55289	0.154834	1.46955	0.126074
145	1.22052	0.0966004	1.19553	0.0978057	1.14744	0.116432	1.55553	0.168896	1.46023	0.150468
145.1	1.24668	0.0868364	1.16938	0.0899075	1.13852	0.117372	1.57771	0.178292	1.49567	0.144545
145.2	1.28385	0.153385	1.16184	0.115082	1.12148	0.106176	1.55631	0.158688	1.48968	0.16587
145.3	1.23747	0.103649	1.15017	0.0617393	1.12338	0.0924449	1.5624	0.166934	1.49601	0.160474
145.4	1.23366	0.0901946	1.18823	0.102504	1.15336	0.16969	1.57911	0.177764	1.49104	0.126624
145.5	1.23996	0.102102	1.18423	0.118344	1.11666	0.0835837	1.56981	0.175884	1.49644	0.139883
145.6	1.24066	0.139999	1.19121	0.118218	1.11633	0.0911778	1.5589	0.167567	1.47807	0.137673
145.7	1.27305	0.167369	1.21824	0.164545	1.10801	0.048337	1.55797	0.163389	1.47401	0.133486
145.8	1.22487	0.0966552	1.19191	0.144809	1.11349	0.0612369	1.60329	0.128063	1.45545	0.12882
145.9	1.23358	0.115221	1.19973	0.127467	1.1112	0.0518134	1.56898	0.140327	1.47888	0.139039
146	1.20977	0.0816482	1.18097	0.1319	1.10876	0.075257	1.553	0.165407	1.45604	0.145619
146.1	1.24173	0.129595	1.16521	0.127105	1.14984	0.125526	1.54372	0.158592	1.45425	0.153501
146.2	1.26402	0.143719	1.1752	0.126838	1.10286	0.0451981	1.55157	0.135771	1.47239	0.145498
146.3	1.23492	0.13698	1.17514	0.0730115	1.13603	0.105184	1.51174	0.125205	1.45621	0.145603
146.4	1.21969	0.0957999	1.20474	0.101814	1.13548	0.0957899	1.51217	0.138278	1.45475	0.139914
146.5	1.18672	0.064219	1.30225	0.158818	1.14073	0.0961017	1.50766	0.128648	1.44709	0.11805
146.6	1.207	0.0896969	1.19565	0.124848	1.14096	0.101435	1.53604	0.12718	1.42528	0.121428
146.7	1.24552	0.115425	1.18852	0.155748	1.17791	0.171926	1.53566	0.116317	1.46515	0.137122
146.8	1.20275	0.0687295	1.17715	0.118677	1.13243	0.109605	1.51495	0.16292	1.46229	0.124806
146.9	1.27858	0.135657	1.16981	0.101024	1.18395	0.129041	1.53317	0.136375	1.482	0.146979
147	1.22237	0.0938986	1.20354	0.114975	1.18169	0.126333	1.50621	0.159745	1.45579	0.119401
147.1	1.24018	0.133942	1.18721	0.121841	1.16593	0.17178	1.49801	0.162013	1.45181	0.108462
147.2	1.27652	0.152694	1.1939	0.155625	1.12817	0.108161	1.49031	0.143549	1.45509	0.119526
147.3	1.25319	0.138689	1.21981	0.182718	1.14133	0.118282	1.56219	0.124825	1.43969	0.121125
147.4	1.24117	0.111838	1.17265	0.119406	1.11608	0.0805496	1.51175	0.130457	1.43768	0.128263
147.5	1.24727	0.107976	1.24381	0.154678	1.15456	0.206427	1.46998	0.145735	1.42898	0.111602
147.6	1.26649	0.150747	1.24178	0.14619	1.11518	0.0949535	1.51312	0.171871	1.43995	0.11792
147.7	1.26806	0.148187	1.2309	0.139336	1.1177	0.0960838	1.51208	0.167802	1.45379	0.117383
147.8	1.27385	0.158093	1.21209	0.143996	1.15003	0.140089	1.50122	0.173975	1.48906	0.132752
147.9	1.26509	0.129347	1.21029	0.149459	1.12691	0.101789	1.51495	0.17751	1.50372	0.163737
148	1.24139	0.0832796	1.21466	0.143757	1.11778	0.0856392	1.53321	0.174772	1.50726	0.140901
148.1	1.26137	0.107099	1.20813	0.147977	1.13441	0.161098	1.52021	0.191952	1.4902	0.178777
148.2	1.30953	0.130279	1.17797	0.0938134	1.10804	0.0657624	1.51567	0.177565	1.51214	0.176351
148.3	1.30754	0.181129	1.18667	0.102382	1.13898	0.12324	1.51147	0.172981	1.47725	0.187656
148.4	1.27779	0.154818	1.18723	0.116784	1.12631	0.104902	1.52554	0.201702	1.48363	0.167645
148.5	1.29793	0.189749	1.19859	0.161099	1.09753	0.0543905	1.53922	0.168068	1.43515	0.166217
148.6	1.27956	0.162731	1.19183	0.128545	1.11819	0.0725666	1.51567	0.176516	1.45275	0.189973
148.7	1.25017	0.13928	1.16015	0.119459	1.11538	0.0493934	1.49253	0.18776	1.43995	0.171998
148.8	1.2329	0.122607	1.16906	0.131206	1.15261	0.118683	1.50179	0.191796	1.41827	0.168678
148.9	1.22143	0.111061	1.17357	0.112682	1.12939	0.0797609	1.48248	0.166672	1.44107	0.159206
149	1.24608	0.111061	1.18373	0.120885	1.1497	0.130169	1.44613	0.154776	1.46018	0.159132
149.1	1.26122	0.126944	1.18235	0.146263	1.13539	0.0897501	1.45382	0.163175	1.47537	0.172917
149.2	1.22421	0.140928	1.16437	0.084865	1.17	0.170563	1.44622	0.1717	1.47125	0.129835
149.3	1.27826	0.154123	1.15616	0.0994015	1.11357	0.073416	1.47101	0.167271	1.4601	0.139107
149.4	1.25263	0.149779	1.1711	0.11133	1.14843	0.136367	1.44697	0.152231	1.432	0.132926
149.5	1.24074	0.133978	1.15945	0.0886798	1.17083	0.178165	1.45461	0.160549	1.48048	0.141709
149.6	1.2379	0.135223	1.16376	0.0869313	1.13404	0.158281	1.45832	0.159888	1.46733	0.148161
149.7	1.25267	0.140451	1.15246	0.0946417	1.14046	0.163939	1.47629	0.154602	1.48416	0.181842
149.8	1.22808	0.150249	1.18859	0.114253	1.10199	0.0583537	1.46636	0.124443	1.47353	0.165292
149.9	1.26952	0.203563	1.16649	0.121554	1.10441	0.0644646	1.475	0.157891	1.479	0.170254
150	1.24717	0.132255	1.16351	0.0846898	1.11598	0.105449	1.4145	0.147911	1.46771	0.160938
150.1	1.24983	0.17611	1.17983	0.118957	1.14197	0.116654	1.447	0.118745	1.44054	0.166461
150.2	1.26078	0.169445	1.15516	0.0835165	1.11455	0.077766	1.41107	0.131244	1.47005	0.154809
150.3	1.25083	0.168025	1.1706	0.0945369	1.09635	0.0367519	1.41033	0.14055	1.46095	0.16081
150.4	1.2456	0.156658	1.17508	0.102284	1.10212	0.0484969	1.39638	0.135862	1.45416	0.153994
150.5	1.22101	0.156284	1.20198	0.110523	1.14059	0.0942724	1.43092	0.135466	1.43639	0.161812
150.6	1.22993	0.146742	1.19491	0.126296	1.14908	0.115218	1.41343	0.126839	1.45596	0.150603
150.7	1.2416	0.16026	1.20991	0.179901	1.17331	0.136449	1.41037	0.14542	1.43334	0.16166
150.8	1.2235	0.145265	1.15831	0.0899919	1.15309	0.115265	1.38734	0.114604	1.44031	0.17901
150.9	1.24826	0.140035	1.18003	0.157897	1.20532	0.165345	1.41541	0.108805	1.40232	0.145683
151	1.24357	0.150222	1.21373	0.137629	1.17701	0.156985	1.41601	0.158091	1.38041	0.129197
151.1	1.23289	0.154187	1.17486	0.119699	1.14062	0.101998	1.42108	0.146084	1.38485	0.126179
151.2	1.23928	0.140459	1.17776	0.126298	1.14711	0.118353	1.43055	0.101777	1.39104	0.163125
151.3	1.23507	0.162135	1.16423	0.111974	1.12064	0.0973949	1.40508	0.11534	1.41658	0.170851
151.4	1.26104	0.147991	1.15829	0.111348	1.10629	0.0339548	1.42992	0.13606	1.42219	0.154798
151.5	1.25718	0.172855	1.17017	0.156626	1.1321	0.0954413	1.42509	0.121801	1.39983	0.13355
151.6	1.24569	0.156759	1.21415	0.189191	1.11655	0.0512919	1.45988	0.1417	1.43741	0.163272
151.7	1.26389	0.160845	1.19673	0.136374	1.13355	0.0700359	1.43467	0.14077	1.40323	0.117713
151.8	1.23818	0.11372	1.16668	0.095946	1.11719	0.0511079	1.43192	0.127624	1.39678	0.117531
151.9	1.21079	0.120001	1.17353	0.106721	1.12028	0.0598052	1.46295	0.156109	1.42241	0.150781
152	1.196	0.116026	1.16079	0.0977673	1.14228	0.114083	1.46956	0.155001	1.424	0.138812
152.1	1.2154	0.14838	1.15512	0.0942723	1.15368	0.0930802	1.48074	0.159021	1.42676	0.172406
152.2	1.19464	0.115342	1.17842	0.113424	1.12868	0.0811146	1.47002	0.147502	1.4149	0.142447
152.3	1.22313	0.164832	1.18867	0.111858	1.12853	0.0831119	1.4699	0.13065	1.4185	0.148476
152.4	1.17239	0.100405	1.17809	0.0954551	1.15273	0.110518	1.4471	0.116321	1.41813	0.153695
152.5	1.20391	0.129551	1.19003	0.104788	1.18567	0.191068	1.44818	0.155959	1.41017	0.16741
152.6	1.19099	0.0994462	1.22706	0.146793	1.1719	0.153537	1.44177	0.124872	1.37298	0.150876
152.7	1.24027	0.125829	1.20962	0.131791	1.12802	0.1389	1.44041	0.142858	1.42974	0.155755
152.8	1.15733	0.0668926	1.1926	0.130584	1.15761	0.13369	1.46548	0.151623	1.38955	0.134121
152.9	1.20955	0.123928	1.17051	0.124609	1.15886	0.168924	1.4526	0.171696	1.42912	0.132412
153	1.18743	0.0919738	1.21677	0.200751	1.14727	0.152802	1.48583	0.167408	1.40547	0.130586
153.1	1.20907	0.13601	1.20822	0.128911	1.09125	0.0519096	1.45389	0.168624	1.38475	0.134188
153.2	1.16845	0.086521	1.19757	0.14122	1.08092	0.0260465	1.45494	0.14878	1.37147	0.143162
153.3	1.20206	0.121272	1.17049	0.0934372	1.10556	0.0581114	1.42951	0.166125	1.37792	0.13901
153.4	1.18772	0.0841257	1.19256	0.116605	1.10802	0.0732776	1.4331	0.171761	1.37158	0.155781
153.5	1.19969	0.102818	1.15107	0.0637702	1.10073	0.0773775	1.42131	0.166198	1.40069	0.145897
153.6	1.22974	0.149702	1.13848	0.0654378	1.09634	0.0313505	1.42939	0.154354	1.39382	0.158532
153.7	1.18959	0.0888716	1.16637	0.108903	1.10242	0.0732131	1.41472	0.145285	1.41353	0.164241
153.8	1.22303	0.141339	1.18905	0.128075	1.09192	0.0854528	1.42724	0.150842	1.38676	0.1379
153.9	1.2233	0.14102	1.17097	0.0783112	1.15409	0.157404	1.45508	0.160402	1.39005	0.152085
154	1.23678	0.202039	1.15276	0.0720691	1.10436	0.065359	1.41961	0.158933	1.38017	0.117788
154.1	1.18871	0.105076	1.17052	0.0835707	1.09828	0.066569	1.43782	0.160721	1.39	0.129132
154.2	1.18125	0.116253	1.20269	0.168784	1.09709	0.0970786	1.44003	0.169151	1.4099	0.159263
154.3	1.16822	0.102995	1.17214	0.109161	1.07715	0.0295314	1.39356	0.152192	1.39322	0.12053
154.4	1.2055	0.14365	1.18094	0.131574	1.10849	0.0631219	1.41441	0.167799	1.4225	0.155213
154.5	1.2139	0.154759	1.19807	0.145037	1.13904	0.120601	1.4367	0.170482	1.39067	0.15563
154.6	1.18556	0.142906	1.16215	0.0805214	1.15421	0.164481	1.43759	0.188353	1.40019	0.150349
154.7	1.1712	0.101476	1.20058	0.116287	1.09504	0.0531781	1.42348	0.163172	1.39272	0.145197
154.8	1.19302	0.153176	1.18317	0.111057	1.0953	0.0699554	1.42467	0.17414	1.36534	0.137132
154.9	1.20986	0.131859	1.17857	0.0851076	1.10595	0.0826742	1.4095	0.144645	1.32675	0.123763
155	1.21216	0.143268	1.18254	0.113596	1.10296	0.102749	1.38856	0.132668	1.32194	0.109892
155.1	1.24725	0.206144	1.18368	0.100625	1.10999	0.0799811	1.39993	0.116788	1.34439	0.140318
155.2	1.24993	0.212305	1.15789	0.0861984	1.10347	0.0751849	1.36118	0.127696	1.33762	0.146538
155.3	1.20072	0.156541	1.17893	0.13182	1.09796	0.0411204	1.36408	0.129159	1.33805	0.121013
155.4	1.16822	0.074051	1.17757	0.126532	1.07771	0.0158016	1.38956	0.12337	1.33832	0.134561
155.5	1.16596	0.0765725	1.17739	0.123078	1.08069	0.0359651	1.41834	0.140163	1.32723	0.136316
155.6	1.16081	0.0951602	1.1682	0.109956	1.07966	0.0206049	1.40461	0.13856	1.35308	0.144077
155.7	1.19156	0.147106	1.19231	0.128277	1.08654	0.029915	1.41195	0.161425	1.34504	0.163797
155.8	1.18209	0.105978	1.22032	0.159403	1.09477	0.0448612	1.41876	0.18477	1.33207	0.140107
155.9	1.16487	0.0914848	1.14175	0.0662447	1.08573	0.0335232	1.41958	0.181089	1.35195	0.145091
156	1.14551	0.0452528	1.16691	0.0909462	1.09894	0.0469784	1.4125	0.157953	1.33111	0.115277
156.1	1.22583	0.158486	1.17105	0.109638	1.09389	0.031677	1.41972	0.179111	1.30417	0.113908
156.2	1.17075	0.0646592	1.18822	0.140917	1.10403	0.0440428	1.42568	0.196053	1.31866	0.125372
156.3	1.18064	0.0967921	1.16522	0.11099	1.11913	0.0914771	1.37559	0.156041	1.34647	0.112446
156.4	1.18934	0.103507	1.16502	0.142292	1.08719	0.0411416	1.35713	0.116591	1.34524	0.136288
156.5	1.20259	0.153558	1.12991	0.0694618	1.09837	0.0541288	1.33708	0.115622	1.33019	0.126927
156.6	1.23133	0.171987	1.15434	0.0973095	1.17183	0.173455	1.35572	0.112494	1.31177	0.12705
156.7	1.22556	0.149283	1.15056	0.0938531	1.10521	0.096001	1.3533	0.128386	1.34318	0.17748
156.8	1.21756	0.168056	1.18464	0.10082	1.11614	0.106686	1.36353	0.119092	1.33918	0.132269
156.9	1.20226	0.121138	1.17966	0.147703	1.12503	0.0885591	1.35547	0.121063	1.31401	0.124485
157	1.17951	0.124423	1.21064	0.22336	1.13837	0.126248	1.38931	0.130876	1.33663	0.132134
157.1	1.16351	0.0843491	1.19192	0.174871	1.12781	0.123667	1.36345	0.12665	1.31548	0.0960578
157.2	1.16002	0.0873422	1.13817	0.0790314	1.10608	0.053761	1.37847	0.118702	1.33283	0.107021
157.3	1.18063	0.102319	1.13186	0.0669241	1.09953	0.0439338	1.41344	0.155561	1.34841	0.134824
157.4	1.15901	0.0804991	1.14038	0.0734946	1.10023	0.0420552	1.39189	0.131257	1.36491	0.143538
157.5	1.19049	0.128407	1.14423	0.0937432	1.11638	0.0875254	1.38943	0.120095	1.33583	0.129685
157.6	1.18029	0.135056	1.15984	0.121097	1.09322	0.0507637	1.43463	0.126385	1.35982	0.119172
157.7	1.16481	0.101612	1.19133	0.179659	1.15968	0.124975	1.40089	0.151965	1.35391	0.124864
157.8	1.18224	0.106512	1.13641	0.09518	1.13612	0.123647	1.38881	0.15575	1.36279	0.154851
157.9	1.17792	0.0945895	1.14439	0.103162	1.11386	0.104359	1.40747	0.147359	1.32166	0.149955
158	1.23937	0.171392	1.17147	0.139341	1.10642	0.0960273	1.35009	0.153234	1.35282	0.159824
158.1	1.19931	0.196645	1.15959	0.122664	1.11986	0.0827964	1.36078	0.166016	1.34246	0.156938
158.2	1.14511	0.0564813	1.17774	0.112741	1.10655	0.0551139	1.38592	0.139131	1.32439	0.13999
158.3	1.18196	0.102983	1.15155	0.103114	1.12397	0.0797557	1.3464	0.170557	1.35109	0.162374
158.4	1.18085	0.104003	1.21346	0.185853	1.13486	0.104889	1.32244	0.152616	1.36169	0.169004
158.5	1.18604	0.130685	1.18173	0.13958	1.14104	0.139436	1.38059	0.181368	1.38615	0.170987
158.6	1.17418	0.127203	1.19371	0.108208	1.15656	0.135378	1.36704	0.17738	1.38123	0.207894
158.7	1.14501	0.0863815	1.27829	0.206664	1.1075	0.0562682	1.36097	0.14339	1.38293	0.190609
158.8	1.18415	0.101099	1.16194	0.162944	1.11098	0.062365	1.33237	0.154982	1.34764	0.173214
158.9	1.17602	0.127358	1.17295	0.166306	1.13458	0.103023	1.30105	0.151781	1.32171	0.13477
159	1.16571	0.0966581	1.14734	0.0966738	1.12245	0.12295	1.33741	0.184096	1.33415	0.144832
159.1	1.16217	0.0829195	1.15485	0.0949276	1.11634	0.0976085	1.38486	0.228722	1.38708	0.148293
159.2	1.15121	0.0756361	1.14204	0.0882616	1.10154	0.048714	1.37258	0.203852	1.33456	0.138602
159.3	1.16802	0.113414	1.14791	0.112487	1.13095	0.141162	1.34952	0.207663	1.37312	0.166785
159.4	1.16729	0.135965	1.14064	0.0991993	1.0979	0.047435	1.32762	0.210198	1.33919	0.161235
159.5	1.17417	0.104744	1.16416	0.0834282	1.10684	0.0529007	1.31589	0.145232	1.34258	0.14525
159.6	1.14494	0.0735171	1.13743	0.0708724	1.11782	0.0945927	1.32466	0.141943	1.34142	0.152289
159.7	1.13681	0.0683371	1.1663	0.109556	1.12661	0.115298	1.32944	0.163108	1.3623	0.163129
159.8	1.17065	0.096312	1.17367	0.139213	1.11895	0.122576	1.38693	0.148926	1.34333	0.155165
159.9	1.17547	0.121685	1.23736	0.230475	1.13232	0.0946819	1.34592	0.191145	1.34808	0.160948
160	1.18499	0.104829	1.21965	0.184647	1.13974	0.128949	1.30341	0.161119	1.37565	0.177701
160.1	1.18254	0.112364	1.20514	0.170746	1.10854	0.0532255	1.30476	0.14063	1.35706	0.158663
160.2	1.22735	0.166246	1.21533	0.151597	1.1504	0.165889	1.30804	0.128027	1.3662	0.111096
160.3	1.20305	0.153423	1.22897	0.173024	1.13079	0.110379	1.28719	0.118348	1.39294	0.160287
160.4	1.19501	0.162769	1.17739	0.115597	1.09347	0.0320709	1.28677	0.10308	1.37737	0.152081
160.5	1.17601	0.10716	1.17316	0.126837	1.16754	0.146213	1.30605	0.115714	1.39145	0.163134
160.6	1.18274	0.123838	1.16049	0.12961	1.12687	0.116301	1.30009	0.106995	1.40052	0.141497
160.7	1.1747	0.124599	1.2021	0.196796	1.11697	0.0770838	1.28423	0.118528	1.38773	0.138989
160.8	1.13852	0.0673045	1.17513	0.132742	1.13593	0.124873	1.30173	0.165093	1.37586	0.122065
160.9	1.17454	0.116585	1.16078	0.141037	1.15105	0.160663	1.27086	0.145671	1.3518	0.124822
161	1.20273	0.152883	1.14833	0.120272	1.12175	0.131228	1.28767	0.143374	1.3484	0.146602
161.1	1.18884	0.163695	1.19982	0.159433	1.08478	0.0270302	1.2872	0.137205	1.35125	0.137415
161.2	1.17023	0.107249	1.13601	0.0684376	1.15533	0.167714	1.32331	0.156266	1.34543	0.161741
161.3	1.19733	0.147005	1.16266	0.106228	1.10886	0.047779	1.2979	0.147255	1.34321	0.154844
161.4	1.20888	0.126037	1.13181	0.0984651	1.13791	0.0983126	1.27986	0.111749	1.33318	0.142735
161.5	1.17572	0.126576	1.14104	0.0913782	1.11349	0.0774502	1.2949	0.118147	1.32268	0.156073
161.6	1.19992	0.144891	1.1588	0.123659	1.14558	0.131243	1.29086	0.133104	1.30709	0.137124
161.7	1.20394	0.140855	1.14002	0.0787817	1.10664	0.0749098	1.33716	0.155819	1.29241	0.124244
161.8	1.19271	0.114125	1.13405	0.114437	1.11856	0.0840337	1.34373	0.165896	1.3238	0.170824
161.9	1.24857	0.204056	1.11696	0.0503039	1.11389	0.0744306	1.34679	0.14664	1.29994	0.131099
162	1.15367	0.044988	1.14842	0.112657	1.10944	0.0619546	1.29418	0.127331	1.29333	0.136848
162.1	1.14696	0.052841	1.13366	0.0987873	1.15414	0.130342	1.27935	0.150023	1.27624	0.115463
162.2	1.20039	0.170904	1.11564	0.0495791	1.18984	0.154652	1.27209	0.139792	1.27649	0.117484
162.3	1.15064	0.0604673	1.15446	0.102661	1.11314	0.0672621	1.27783	0.150871	1.26331	0.0986935
162.4	1.16935	0.110399	1.12485	0.0602464	1.10829	0.0583109	1.31741	0.184318	1.31986	0.151771
162.5	1.13482	0.0558339	1.14148	0.0632295	1.10013	0.0528899	1.31523	0.157399	1.27341	0.123225
162.6	1.14947	0.0831868	1.12981	0.0624198	1.11362	0.0718668	1.33668	0.175706	1.28741	0.130983
162.7	1.18486	0.118406	1.14357	0.0706187	1.12025	0.0714985	1.32537	0.143747	1.30053	0.128399
162.8	1.17949	0.135849	1.1567	0.105807	1.09717	0.0386612	1.287	0.15924	1.30959	0.155923
162.9	1.17675	0.118872	1.17412	0.133855	1.11945	0.0646585	1.28888	0.149923	1.31042	0.174244
163	1.20248	0.142686	1.1836	0.127812	1.14098	0.115602	1.3184	0.140917	1.33669	0.182301
163.1	1.16044	0.0874954	1.1689	0.134712	1.13651	0.130297	1.27763	0.102363	1.34106	0.206161
163.2	1.16499	0.127112	1.14968	0.105434	1.1339	0.138564	1.31821	0.167881	1.32122	0.155405
163.3	1.1787	0.107386	1.17338	0.145656	1.1271	0.110802	1.2633	0.112452	1.3296	0.181996
163.4	1.19967	0.138043	1.20764	0.159814	1.15761	0.148746	1.26606	0.107981	1.37307	0.165167
163.5	1.20707	0.150579	1.18098	0.136284	1.13756	0.115223	1.27095	0.125937	1.36045	0.156871
163.6	1.17344	0.0962996	1.14886	0.116892	1.15737	0.113345	1.29511	0.146831	1.29829	0.127223
163.7	1.22228	0.176235	1.1511	0.0837752	1.13394	0.0961342	1.30118	0.143537	1.26638	0.11615
163.8	1.18412	0.130229	1.15802	0.123889	1.13822	0.0930352	1.27993	0.129959	1.295	0.105879
163.9	1.18394	0.146231	1.1726	0.125738	1.17357	0.151274	1.27827	0.135724	1.30117	0.136369
164	1.19291	0.164444	1.19482	0.168572	1.12029	0.0800748	1.27223	0.133467	1.32054	0.114527
164.1	1.16548	0.101524	1.14892	0.080146	1.11739	0.109677	1.27108	0.118801	1.30282	0.132491
164.2	1.16186	0.109179	1.14669	0.0998079	1.13491	0.120489	1.29129	0.13974	1.34091	0.132892
164.3	1.18009	0.132092	1.12281	0.0516735	1.11435	0.10351	1.29419	0.137936	1.32158	0.134428
164.4	1.21196	0.18289	1.11606	0.0482639	1.13694	0.157746	1.30345	0.156017	1.36225	0.177456
164.5	1.19431	0.158006	1.16725	0.119001	1.15472	0.136116	1.29537	0.134138	1.34401	0.14564
164.6	1.21195	0.161412	1.15721	0.0884414	1.14509	0.167239	1.29479	0.105127	1.32146	0.13651
164.7	1.23242	0.179874	1.18503	0.135505	1.11741	0.0790821	1.27373	0.105603	1.35287	0.140787
164.8	1.18004	0.130591	1.22253	0.242175	1.12759	0.0927929	1.31593	0.16418	1.32296	0.143291
164.9	1.1956	0.177203	1.15212	0.101855	1.11737	0.0517069	1.3417	0.138844	1.30769	0.141936
165	1.15832	0.0690762	1.1737	0.154587	1.13136	0.0969804	1.326	0.161677	1.29081	0.124174
165.1	1.1565	0.0713782	1.16416	0.0912357	1.12309	0.0805857	1.28796	0.143387	1.32062	0.146084
165.2	1.15805	0.0976175	1.20389	0.144894	1.14376	0.134163	1.29331	0.178735	1.3148	0.146376
165.3	1.188	0.141833	1.23377	0.156135	1.12462	0.0927632	1.29472	0.138354	1.31282	0.167864
165.4	1.20977	0.131387	1.17775	0.14708	1.10655	0.0751752	1.29203	0.150274	1.27179	0.134533
165.5	1.1999	0.172505	1.16285	0.130483	1.12716	0.115543	1.29876	0.150914	1.27787	0.126997
165.6	1.15306	0.119853	1.15601	0.108344	1.14046	0.126794	1.27126	0.118849	1.27577	0.149721
165.7	1.1706	0.113003	1.1804	0.150846	1.15715	0.129987	1.28196	0.139156	1.30337	0.16767
165.8	1.14907	0.10107	1.19543	0.189493	1.16738	0.137674	1.28625	0.15287	1.28335	0.141349
165.9	1.16256	0.11419	1.12579	0.112044	1.15154	0.153784	1.31128	0.177772	1.26117	0.104223
166	1.13499	0.0684205	1.14054	0.129046	1.14099	0.095088	1.30956	0.143125	1.2745	0.117993
166.1	1.14529	0.0749557	1.14662	0.160659	1.16083	0.144417	1.27978	0.125469	1.2748	0.124508
166.2	1.18496	0.158668	1.10075	0.0820401	1.11502	0.101129	1.31767	0.152615	1.33795	0.195889
166.3	1.13555	0.051136	1.08879	0.048043	1.16648	0.159647	1.30112	0.159056	1.31229	0.144997
166.4	1.1486	0.112379	1.09598	0.0482928	1.09635	0.0481734	1.27406	0.164539	1.25387	0.122457
166.5	1.15587	0.118339	1.10034	0.0556945	1.09262	0.0489746	1.29459	0.175979	1.26321	0.130516
166.6	1.15637	0.136167	1.11941	0.079021	1.09364	0.0684098	1.27436	0.146326	1.25665	0.137896
166.7	1.20524	0.150389	1.10328	0.0577476	1.14447	0.127621	1.29227	0.129203	1.27859	0.135353
166.8	1.13937	0.0913606	1.12158	0.0868489	1.12156	0.11193	1.25556	0.113018	1.24164	0.114566
166.9	1.15152	0.0713524	1.16342	0.153117	1.08263	0.0321676	1.25052	0.114029	1.25351	0.12288
167	1.16499	0.0959121	1.16743	0.195214	1.08904	0.0290858	1.27829	0.152234	1.25841	0.121077
167.1	1.18968	0.113358	1.10692	0.0553496	1.09764	0.065586	1.28219	0.135366	1.23788	0.121761
167.2	1.17851	0.118515	1.10859	0.0564369	1.11038	0.084385	1.29862	0.16574	1.25286	0.124856
167.3	1.21815	0.17813	1.13619	0.109189	1.17507	0.156074	1.33264	0.195413	1.24222	0.153411
167.4	1.19327	0.123638	1.13825	0.0927674	1.08939	0.0435914	1.28573	0.135779	1.23303	0.139107
167.5	1.22423	0.187602	1.16633	0.136032	1.11924	0.0729422	1.33095	0.167428	1.27051	0.148842
167.6	1.18485	0.130501	1.11927	0.0779823	1.11606	0.0936645	1.30364	0.18591	1.28406	0.18225
167.7	1.19909	0.163195	1.18562	0.162408	1.09196	0.0531872	1.29379	0.148429	1.23367	0.116496
167.8	1.16435	0.0973758	1.13544	0.134053	1.09012	0.0331223	1.30105	0.182878	1.28002	0.153021
167.9	1.23246	0.197244	1.16457	0.162102	1.10474	0.0883743	1.31923	0.145174	1.27736	0.157188
168	1.20068	0.160336	1.13878	0.103567	1.09776	0.0585206	1.31333	0.151907	1.26215	0.132864
168.1	1.26237	0.202864	1.16253	0.12847	1.09683	0.0675999	1.3616	0.210469	1.25365	0.134687
168.2	1.18819	0.162169	1.21318	0.188028	1.1753	0.153883	1.26933	0.148243	1.26409	0.140626
168.3	1.15324	0.131159	1.22003	0.197796	1.10491	0.0715395	1.28699	0.177568	1.2827	0.133114
168.4	1.16475	0.175876	1.19915	0.152208	1.12624	0.135424	1.29177	0.15114	1.26429	0.132679
168.5	1.14863	0.163349	1.15627	0.111352	1.10828	0.0665691	1.31151	0.196758	1.23258	0.0950399
168.6	1.14673	0.106322	1.16366	0.135105	1.14335	0.121065	1.27055	0.155485	1.25152	0.0985569
168.7	1.13651	0.0743559	1.18825	0.194183	1.10788	0.0553315	1.27652	0.166278	1.27739	0.13439
168.8	1.12997	0.0996081	1.13687	0.122897	1.10683	0.0442046	1.29171	0.176244	1.27792	0.133332
168.9	1.13892	0.119507	1.12944	0.079354	1.11858	0.0921809	1.29711	0.158246	1.31443	0.156226
169	1.16627	0.122215	1.13708	0.105966	1.12646	0.0965485	1.27204	0.138961	1.30556	0.150218
169.1	1.13877	0.078614	1.14801	0.110043	1.09524	0.0399576	1.27243	0.177591	1.28404	0.161553
169.2	1.14374	0.0837131	1.13398	0.108493	1.12169	0.0762209	1.24566	0.108722	1.29265	0.14264
169.3	1.14365	0.0854383	1.16627	0.150644	1.10663	0.0633486	1.28093	0.121722	1.29845	0.164342
169.4	1.16809	0.132704	1.1382	0.116698	1.1131	0.0564928	1.25643	0.131615	1.29604	0.162954
169.5	1.14743	0.126121	1.1442	0.0923317	1.12216	0.0685259	1.26889	0.13113	1.32653	0.165728
169.6	1.14869	0.0723361	1.11679	0.112108	1.11499	0.0774223	1.25711	0.153848	1.29028	0.149117
169.7	1.17732	0.114114	1.12451	0.101586	1.16259	0.125853	1.24396	0.123841	1.27452	0.128472
169.8	1.18993	0.153009	1.11367	0.0752672	1.14054	0.108805	1.26959	0.133187	1.25645	0.135987
169.9	1.13644	0.122074	1.11749	0.0775802	1.16455	0.16512	1.25035	0.0958397	1.28658	0.151125
170	1.18662	0.148736	1.1686	0.151512	1.20394	0.193552	1.2701	0.117444	1.27215	0.175689
170.1	1.1559	0.116072	1.12687	0.110338	1.15337	0.181621	1.24263	0.10266	1.25832	0.118244
170.2	1.13871	0.0775821	1.12027	0.114731	1.12773	0.130037	1.2629	0.13387	1.25828	0.125893
170.3	1.12984	0.0779689	1.12376	0.126742	1.12854	0.156221	1.25559	0.123726	1.27568	0.137257
170.4	1.11535	0.0479521	1.15703	0.182324	1.11266	0.112812	1.26806	0.120987	1.317	0.167055
170.5	1.14808	0.128589	1.13769	0.152361	1.16792	0.171064	1.29209	0.138377	1.31129	0.14327
170.6	1.14439	0.0778858	1.12629	0.126589	1.11691	0.0833961	1.30643	0.191305	1.29262	0.120708
170.7	1.16721	0.130546	1.15693	0.12336	1.14154	0.133301	1.31218	0.16187	1.27125	0.12478
170.8	1.14156	0.0921371	1.1509	0.139731	1.11527	0.0859951	1.27019	0.155617	1.27589	0.130974
170.9	1.16328	0.130455	1.10767	0.0726193	1.07931	0.027006	1.27136	0.147488	1.25313	0.106494
171	1.2008	0.156804	1.09929	0.0586507	1.13233	0.149472	1.28136	0.1779	1.25551	0.107512
171.1	1.22527	0.173304	1.10074	0.048727	1.10529	0.0804609	1.287	0.172822	1.29185	0.165145
171.2	1.12352	0.0802973	1.10942	0.0530384	1.10403	0.0941196	1.28437	0.129358	1.26303	0.108576
171.3	1.13346	0.113068	1.10107	0.0566149	1.12681	0.135702	1.27081	0.138056	1.23342	0.114685
171.4	1.14812	0.138897	1.11537	0.0943389	1.11335	0.125955	1.26894	0.111842	1.25535	0.119077
171.5	1.106	0.0486258	1.09737	0.0551376	1.09949	0.0509738	1.27082	0.121183	1.22947	0.0992644
171.6	1.10719	0.0480655	1.11138	0.140755	1.07338	0.0263495	1.30826	0.193861	1.23986	0.120491
171.7	1.17247	0.125931	1.0935	0.0550507	1.08274	0.0470601	1.30071	0.171161	1.25835	0.148632
171.8	1.13613	0.0655777	1.12651	0.161865	1.12502	0.124644	1.2841	0.167798	1.25581	0.141904
171.9	1.13419	0.0776444	1.09873	0.0566046	1.08208	0.0270547	1.27348	0.17618	1.23656	0.120044
172	1.13687	0.120919	1.12089	0.0930317	1.10851	0.0628103	1.25207	0.156029	1.22668	0.126273
172.1	1.13805	0.121645	1.12169	0.109294	1.09693	0.0764248	1.23987	0.120534	1.22625	0.136429
172.2	1.12422	0.0950687	1.12036	0.119542	1.08842	0.0434874	1.26798	0.158995	1.22753	0.111138
172.3	1.12743	0.102414	1.12772	0.122926	1.11212	0.0997257	1.24321	0.153712	1.23718	0.100248
172.4	1.11157	0.0665437	1.10785	0.0594145	1.08786	0.0826472	1.26275	0.149229	1.23876	0.135308
172.5	1.15122	0.169355	1.10426	0.0781512	1.12067	0.125213	1.27178	0.160355	1.24754	0.127825
172.6	1.1358	0.0991277	1.13389	0.137694	1.12883	0.119624	1.26421	0.159074	1.2511	0.141851
172.7	1.15669	0.11086	1.12015	0.0835829	1.10959	0.103871	1.25488	0.109994	1.2639	0.155516
172.8	1.13294	0.0895614	1.11701	0.122331	1.0892	0.0428117	1.24512	0.111745	1.22602	0.13698
172.9	1.1084	0.0542393	1.09148	0.0393005	1.08234	0.0321776	1.25591	0.112163	1.30777	0.192673
173	1.13744	0.108948	1.13905	0.105055	1.08717	0.0473009	1.29448	0.155507	1.21499	0.113531
173.1	1.15281	0.117559	1.14391	0.137674	1.11115	0.134778	1.281	0.12517	1.22257	0.124639
173.2	1.14091	0.0899843	1.13162	0.11386	1.09742	0.0428983	1.28395	0.110964	1.23645	0.133743
173.3	1.1449	0.12439	1.08687	0.0401435	1.09007	0.0339635	1.28105	0.13374	1.26291	0.175304
173.4	1.20126	0.233826	1.09189	0.0400846	1.10878	0.0680372	1.24566	0.0995006	1.2606	0.159178
173.5	1.14835	0.127837	1.16456	0.162864	1.11136	0.0823881	1.24106	0.0965722	1.21864	0.129082
173.6	1.14609	0.138642	1.10824	0.113065	1.08093	0.0411737	1.30629	0.164833	1.19909	0.0756085
173.7	1.13632	0.107416	1.13503	0.127643	1.1133	0.113555	1.24276	0.0881042	1.2377	0.1418
173.8	1.15574	0.105879	1.11684	0.105124	1.11481	0.111667	1.23391	0.0765193	1.23631	0.150262
173.9	1.12937	0.0992598	1.09196	0.0547559	1.21226	0.249946	1.23928	0.085058	1.20713	0.0900832
174	1.16942	0.165517	1.11646	0.105356	1.10501	0.0605103	1.31432	0.174409	1.22156	0.11724
174.1	1.1179	0.0557803	1.08179	0.034451	1.10839	0.0936384	1.28784	0.138138	1.18136	0.0640037
174.2	1.1231	0.0814752	1.10376	0.0554933	1.12618	0.149525	1.31551	0.138992	1.21599	0.0884158
174.3	1.14941	0.134871	1.11711	0.0952713	1.09988	0.0383405	1.27282	0.112856	1.24804	0.139186
174.4	1.13236	0.0668371	1.16109	0.157435	1.10625	0.104736	1.26826	0.124716	1.24399	0.117393
174.5	1.1355	0.10593	1.09499	0.0518262	1.09564	0.0666139	1.25779	0.112993	1.233	0.101926
174.6	1.14938	0.128924	1.12043	0.103806	1.12679	0.161471	1.26823	0.109996	1.26143	0.158533
174.7	1.12148	0.105284	1.1357	0.115957	1.10858	0.124386	1.27882	0.150543	1.23402	0.109939
174.8	1.15436	0.127069	1.11252	0.0587801	1.13833	0.12547	1.28336	0.133237	1.23164	0.0948047
174.9	1.11026	0.0574151	1.10703	0.0423553	1.09318	0.0446021	1.25052	0.106857	1.24783	0.1463
175	1.16341	0.144681	1.11202	0.0656426	1.08848	0.0626105	1.23047	0.0899089	1.2683	0.1825
175.1	1.15181	0.112104	1.12965	0.114343	1.10816	0.0881719	1.26716	0.142717	1.24506	0.139596
175.2	1.138	0.122495	1.14008	0.13188	1.09631	0.0732449	1.2459	0.132009	1.23113	0.1103
175.3	1.14254	0.105488	1.11602	0.0615181	1.12459	0.135396	1.25334	0.102799	1.25974	0.104382
175.4	1.16803	0.139924	1.12764	0.0875457	1.10461	0.0784072	1.28254	0.157194	1.28213	0.154273
175.5	1.14856	0.118902	1.1783	0.179891	1.08657	0.046739	1.28556	0.182887	1.30167	0.127111
175.6	1.19408	0.226205	1.12325	0.102992	1.12226	0.139804	1.28469	0.15474	1.25869	0.134312
175.7	1.1414	0.10028	1.11052	0.0989474	1.09396	0.0608081	1.2801	0.15191	1.30311	0.132144
175.8	1.15441	0.139437	1.12874	0.135238	1.07338	0.035771	1.26859	0.165967	1.28513	0.156957
175.9	1.1631	0.161799	1.09173	0.0395506	1.10427	0.0583087	1.2624	0.161049	1.29736	0.15725
176	1.16046	0.144867	1.08705	0.0378497	1.10086	0.0879774	1.31549	0.224952	1.26851	0.166073
176.1	1.13421	0.116702	1.12956	0.112026	1.11309	0.139641	1.24994	0.142053	1.20585	0.0962617
176.2	1.13766	0.0726368	1.11559	0.120312	1.12309	0.145365	1.23961	0.136679	1.23283	0.123778
176.3	1.19601	0.160832	1.11878	0.103784	1.08344	0.0283702	1.2777	0.143213	1.2395	0.174116
176.4	1.15557	0.0985677	1.1121	0.112164	1.07779	0.0237786	1.26175	0.158914	1.2197	0.107017
176.5	1.16234	0.104074	1.1285	0.11561	1.09992	0.047527	1.26778	0.137776	1.22221	0.103994
176.6	1.20222	0.141105	1.11628	0.0763968	1.16802	0.164657	1.24181	0.143007	1.2537	0.130395
176.7	1.15336	0.109051	1.14993	0.142188	1.11369	0.059668	1.26999	0.137006	1.22599	0.134611
176.8	1.16997	0.116821	1.12691	0.096696	1.12311	0.0936027	1.26073	0.167633	1.26069	0.155241
176.9	1.18365	0.154902	1.09488	0.0536268	1.1034	0.0617414	1.25628	0.190521	1.24577	0.121765
177	1.20981	0.231388	1.11307	0.101646	1.09473	0.0421512	1.24324	0.14308	1.23897	0.101397
177.1	1.16866	0.174372	1.13471	0.123573	1.0876	0.0552508	1.24002	0.123731	1.23928	0.117589
177.2	1.15856	0.154461	1.10558	0.0641847	1.0987	0.0577807	1.2507	0.114677	1.24645	0.130671
177.3	1.15129	0.145577	1.1125	0.0834811	1.10126	0.0549889	1.248	0.12781	1.24567	0.104994
177.4	1.12105	0.118343	1.13433	0.109301	1.15543	0.154374	1.24122	0.135159	1.23871	0.104877
177.5	1.1346	0.117767	1.16507	0.190078	1.13521	0.111472	1.21896	0.106559	1.2276	0.127383
177.6	1.11059	0.049337	1.14753	0.151949	1.17028	0.166232	1.24122	0.15775	1.25017	0.145999
177.7	1.12781	0.113435	1.13597	0.115038	1.13826	0.113606	1.22497	0.137932	1.24943	0.143191
177.8	1.13381	0.0807103	1.10512	0.0826491	1.1461	0.137605	1.25564	0.170709	1.2494	0.131617
177.9	1.11602	0.0695849	1.14841	0.134195	1.14908	0.136043	1.25326	0.138973	1.21918	0.124756
178	1.14793	0.129813	1.12845	0.118527	1.18488	0.141134	1.2551	0.144995	1.19014	0.0743626
178.1	1.15132	0.10565	1.16201	0.135076	1.16082	0.160261	1.24576	0.139247	1.2232	0.147605
178.2	1.10391	0.0479313	1.2196	0.23235	1.14926	0.116328	1.24481	0.140264	1.25267	0.166018
178.3	1.16808	0.153678	1.1147	0.113192	1.12602	0.088803	1.25008	0.123322	1.224	0.150821
178.4	1.11934	0.103462	1.16373	0.198948	1.14742	0.0934387	1.20557	0.0927963	1.23424	0.0919508
178.5	1.10856	0.0596721	1.13484	0.130436	1.13292	0.142143	1.22856	0.173166	1.22701	0.0923898
178.6	1.12458	0.118655	1.10001	0.0392062	1.12491	0.133986	1.22581	0.127818	1.23866	0.118667
178.7	1.11198	0.0775464	1.10962	0.0643804	1.12827	0.096636	1.22796	0.135912	1.2672	0.164821
178.8	1.11418	0.06156	1.12057	0.114342	1.09708	0.0736225	1.27513	0.145193	1.21545	0.108761
178.9	1.1413	0.125993	1.0987	0.0567619	1.10507	0.0674858	1.22173	0.0992945	1.23446	0.111581
179	1.15543	0.151533	1.12642	0.101197	1.09839	0.060907	1.23054	0.114845	1.28942	0.202693
179.1	1.15994	0.176533	1.14446	0.138412	1.09807	0.0676478	1.24354	0.142479	1.23009	0.0755719
179.2	1.12577	0.0513576	1.14515	0.140012	1.10894	0.0921515	1.25794	0.128116	1.24708	0.111661
179.3	1.16569	0.131667	1.10256	0.0763955	1.0915	0.0415199	1.23764	0.0976322	1.23066	0.116464
179.4	1.14381	0.167841	1.1418	0.148492	1.1086	0.0627523	1.25719	0.140577	1.23352	0.118297
179.5	1.10653	0.0489041	1.25378	0.230216	1.11544	0.0870696	1.24257	0.114009	1.26367	0.17897
179.6	1.13266	0.119577	1.12071	0.0803866	1.07719	0.0327479	1.21419	0.093461	1.23805	0.153192
179.7	1.13345	0.10532	1.16141	0.17372	1.0996	0.0639322	1.22725	0.116525	1.22319	0.126412
179.8	1.17631	0.150079	1.16403	0.184463	1.13829	0.137969	1.20151	0.0675401	1.21296	0.116307
179.9	1.15624	0.165601	1.10111	0.0616552	1.11052	0.0724749	1.20435	0.0959541	1.22563	0.112909
180	1.14988	0.113322	1.14157	0.129196	1.11436	0.0621929	1.21992	0.0796726	1.27207	0.132323
180.1	1.15317	0.118717	1.14599	0.197286	1.14138	0.157368	1.21918	0.099683	1.25913	0.128079
180.2	1.11772	0.062555	1.13323	0.155851	1.14671	0.131821	1.22409	0.128957	1.23619	0.127836
180.3	1.13603	0.0576886	1.1229	0.117151	1.09233	0.0316668	1.23419	0.117311	1.20618	0.105354
180.4	1.12295	0.0576158	1.11132	0.0575331	1.14445	0.196992	1.24644	0.113257	1.20881	0.0935821
180.5	1.13225	0.0652701	1.09507	0.060315	1.19038	0.165587	1.22208	0.0943377	1.22646	0.100158
180.6	1.15698	0.114487	1.14576	0.122445	1.13253	0.113328	1.29238	0.158578	1.23844	0.129021
180.7	1.16664	0.113281	1.08774	0.0451055	1.12667	0.110036	1.28889	0.181416	1.24446	0.165773
180.8	1.23287	0.181985	1.11878	0.107646	1.15789	0.170211	1.25717	0.147714	1.28226	0.184922
180.9	1.14535	0.108189	1.10992	0.0758753	1.13781	0.117849	1.2391	0.138392	1.24986	0.147557
181	1.15496	0.096182	1.16606	0.172116	1.1454	0.150018	1.29397	0.174554	1.21234	0.103371
181.1	1.15206	0.177961	1.12153	0.110828	1.10541	0.102399	1.29844	0.158105	1.22212	0.100623
181.2	1.17373	0.187797	1.12619	0.138423	1.10067	0.0971551	1.26119	0.142551	1.22981	0.0952482
181.3	1.15639	0.128179	1.10886	0.0750395	1.09731	0.114093	1.35558	0.208371	1.23281	0.125633
181.4	1.13859	0.10494	1.14009	0.120873	1.08442	0.0310837	1.27719	0.177636	1.22995	0.113023
181.5	1.18064	0.174669	1.13925	0.134331	1.10556	0.067839	1.22638	0.151308	1.25648	0.155115
181.6	1.15104	0.126323	1.09995	0.0358846	1.10873	0.0904441	1.21176	0.134357	1.17692	0.0505199
181.7	1.13799	0.0893214	1.13877	0.154239	1.12858	0.136002	1.19978	0.103318	1.18555	0.0717431
181.8	1.14782	0.0772335	1.11956	0.064432	1.10983	0.0524906	1.26069	0.155749	1.23256	0.154166
181.9	1.20204	0.161872	1.10682	0.0520453	1.15318	0.170488	1.19238	0.114942	1.18461	0.0651627
182	1.16983	0.143458	1.12893	0.0822592	1.08945	0.0401395	1.21396	0.123047	1.24307	0.174115
182.1	1.19891	0.171402	1.14128	0.113394	1.11935	0.0797617	1.21645	0.119593	1.22738	0.100328
182.2	1.18334	0.194553	1.12542	0.115563	1.09908	0.0521839	1.23471	0.122409	1.21974	0.092797
182.3	1.16862	0.185451	1.13147	0.103838	1.10072	0.0602121	1.24228	0.13663	1.2192	0.114323
182.4	1.14459	0.161439	1.18073	0.158457	1.0961	0.0605795	1.27475	0.151214	1.21371	0.123902
182.5	1.14174	0.148505	1.09924	0.0297485	1.14532	0.175038	1.24639	0.145327	1.21568	0.101895
182.6	1.11811	0.105224	1.10848	0.064263	1.13653	0.100523	1.23495	0.135623	1.23383	0.122271
182.7	1.13074	0.142822	1.1221	0.102914	1.09951	0.0366651	1.26211	0.152177	1.22394	0.0989694
182.8	1.16838	0.194991	1.14349	0.132091	1.13189	0.0736837	1.29007	0.220629	1.23073	0.0981917
182.9	1.1459	0.140768	1.1206	0.0678953	1.1027	0.0655163	1.19584	0.111469	1.20923	0.102934
183	1.08702	0.0321468	1.13918	0.133433	1.16205	0.148155	1.23974	0.16205	1.21166	0.0858432
183.1	1.09003	0.0317531	1.19263	0.189133	1.11237	0.0694988	1.21111	0.163577	1.21959	0.102783
183.2	1.12748	0.125391	1.12527	0.0726826	1.10204	0.0565944	1.18566	0.113047	1.22818	0.11574
183.3	1.10851	0.0797126	1.13209	0.109196	1.13278	0.125813	1.19917	0.111429	1.27962	0.176225
183.4	1.09619	0.0480685	1.13322	0.131705	1.1184	0.117875	1.20752	0.151411	1.28627	0.178145
183.5	1.0893	0.0367051	1.11149	0.0618919	1.11752	0.0965599	1.20008	0.11994	1.23197	0.136367
183.6	1.10452	0.0474651	1.14028	0.124218	1.11559	0.102529	1.18625	0.123101	1.24097	0.182872
183.7	1.12318	0.0899635	1.17186	0.168949	1.15748	0.140166	1.16534	0.110556	1.26186	0.176073
183.8	1.16038	0.143918	1.13036	0.0836917	1.12512	0.118888	1.17861	0.106992	1.26077	0.190886
183.9	1.1265	0.161171	1.12701	0.0958393	1.13502	0.0958598	1.20682	0.101764	1.22816	0.148946
184	1.11359	0.097269	1.17963	0.173104	1.1224	0.119056	1.22015	0.158206	1.2253	0.11877
184.1	1.10592	0.0620994	1.15146	0.11697	1.09201	0.0423046	1.1919	0.125123	1.28406	0.157017
184.2	1.11184	0.104371	1.1064	0.0848249	1.10761	0.0866961	1.19562	0.13462	1.26162	0.140019
184.3	1.11498	0.117862	1.16507	0.159789	1.09135	0.0449668	1.1946	0.119281	1.23504	0.125947
184.4	1.09192	0.0603406	1.10107	0.0883811	1.11987	0.0950768	1.23812	0.167333	1.23936	0.1215
184.5	1.09618	0.0673802	1.07883	0.022244	1.13352	0.125213	1.19804	0.111726	1.25088	0.147437
184.6	1.12536	0.173995	1.10283	0.0800671	1.11099	0.117393	1.21974	0.141195	1.22154	0.12586
184.7	1.13416	0.173595	1.08148	0.02737	1.13887	0.122034	1.22275	0.133202	1.25035	0.136796
184.8	1.11075	0.0778763	1.08793	0.0452856	1.16013	0.219154	1.24325	0.137309	1.23038	0.135022
184.9	1.14796	0.136059	1.10495	0.0585489	1.12348	0.117694	1.20158	0.148362	1.27782	0.201071
185	1.15078	0.142183	1.14648	0.139995	1.1218	0.0945876	1.19515	0.0986369	1.25731	0.136797
185.1	1.11391	0.097198	1.12608	0.144083	1.13571	0.152609	1.17812	0.0787885	1.23654	0.131264
185.2	1.1098	0.071676	1.12349	0.148858	1.13428	0.131353	1.19592	0.0916438	1.22611	0.119999
185.3	1.1003	0.0288185	1.09375	0.0702748	1.14979	0.164113	1.20193	0.0910159	1.2024	0.119088
185.4	1.11346	0.0632109	1.10966	0.115594	1.12061	0.100122	1.26832	0.171833	1.21722	0.117859
185.5	1.12832	0.12371	1.08182	0.034271	1.15059	0.178107	1.25109	0.161978	1.24513	0.125335
185.6	1.13976	0.124183	1.10281	0.0764777	1.11377	0.120856	1.1959	0.104172	1.26099	0.159008
185.7	1.09927	0.0461745	1.12073	0.143021	1.12208	0.144405	1.23228	0.187453	1.21863	0.124715
185.8	1.09532	0.0355939	1.09369	0.0398428	1.11058	0.0730372	1.24752	0.193576	1.24143	0.153868
185.9	1.10863	0.0750312	1.10848	0.0708333	1.09253	0.0653829	1.22995	0.159864	1.23243	0.131055
186	1.11529	0.0536606	1.13142	0.185004	1.12218	0.137853	1.22954	0.190914	1.21555	0.12692
186.1	1.11612	0.0703247	1.0922	0.0608008	1.14551	0.162323	1.21707	0.151975	1.20536	0.107357
186.2	1.12925	0.124676	1.0835	0.0383334	1.09875	0.0979913	1.20531	0.110535	1.22508	0.139632
186.3	1.12832	0.128297	1.13652	0.124233	1.10608	0.0942724	1.23095	0.180056	1.20541	0.087907
186.4	1.08645	0.0420225	1.10814	0.109467	1.11852	0.152615	1.22807	0.137392	1.20471	0.101663
186.5	1.19471	0.226753	1.11688	0.0973895	1.10447	0.0755097	1.24777	0.155587	1.23378	0.120933
186.6	1.14758	0.134222	1.11129	0.0772488	1.1296	0.117544	1.20757	0.126	1.2334	0.143756
186.7	1.17697	0.165358	1.10668	0.0659542	1.11335	0.107991	1.25512	0.161902	1.19362	0.0924281
186.8	1.146	0.126865	1.11373	0.0782232	1.0815	0.0422763	1.24722	0.162249	1.21522	0.116437
186.9	1.1501	0.129355	1.07673	0.028842	1.09458	0.0714164	1.19784	0.10892	1.18167	0.0741222
187	1.14846	0.152519	1.10654	0.073734	1.08848	0.0921891	1.19375	0.128369	1.22392	0.121357
187.1	1.11444	0.0801351	1.10283	0.0377578	1.0735	0.0362083	1.18057	0.108675	1.20552	0.110876
187.2	1.12376	0.114609	1.12347	0.0701384	1.07998	0.0588012	1.21382	0.154222	1.22299	0.0970071
187.3	1.14563	0.16678	1.15513	0.238881	1.15338	0.15649	1.19439	0.14662	1.23345	0.136676
187.4	1.12609	0.115952	1.10903	0.0705371	1.10323	0.0707771	1.15426	0.0680914	1.23076	0.146044
187.5	1.12499	0.136924	1.12595	0.138332	1.13853	0.110819	1.20172	0.137621	1.22561	0.133762
187.6	1.09483	0.0563751	1.10209	0.0860951	1.15992	0.185632	1.17303	0.107636	1.21958	0.147189
187.7	1.10816	0.0695038	1.13427	0.111734	1.10002	0.0883553	1.19869	0.098425	1.216	0.134828
187.8	1.15558	0.158697	1.12089	0.0982563	1.0967	0.0531592	1.16625	0.0798169	1.24161	0.150315
187.9	1.17048	0.226464	1.14823	0.159329	1.1167	0.114067	1.16401	0.0809504	1.21191	0.157604
188	1.1203	0.0861867	1.08668	0.0421462	1.12567	0.136271	1.20371	0.0925704	1.24404	0.187016
188.1	1.15276	0.117591	1.14178	0.171225	1.08316	0.0389112	1.25291	0.184483	1.1983	0.114725
188.2	1.09903	0.0376263	1.08874	0.0411573	1.08071	0.0570365	1.18721	0.11847	1.22719	0.136038
188.3	1.1044	0.043389	1.09247	0.0524603	1.08725	0.0918733	1.20102	0.138317	1.22939	0.110711
188.4	1.12783	0.100627	1.08691	0.0425468	1.10087	0.0785028	1.1925	0.154687	1.23408	0.149727
188.5	1.11252	0.0608643	1.10119	0.0987331	1.0973	0.131381	1.19418	0.134705	1.23422	0.151723
188.6	1.12064	0.0872197	1.1367	0.155036	1.06966	0.0434638	1.179	0.0927971	1.20218	0.135724
188.7	1.11513	0.0488599	1.09977	0.0651021	1.0848	0.123356	1.19065	0.117884	1.23211	0.197475
188.8	1.16176	0.12771	1.11883	0.100639	1.09386	0.103247	1.18721	0.142845	1.26257	0.16293
188.9	1.11365	0.0523185	1.16344	0.174981	1.09309	0.0762208	1.22606	0.167339	1.20727	0.132103
189	1.12267	0.0760435	1.1128	0.11655	1.11326	0.10588	1.17147	0.124718	1.24487	0.141874
189.1	1.15623	0.151243	1.12047	0.145925	1.10955	0.112668	1.17856	0.0966202	1.21832	0.140423
189.2	1.17497	0.19799	1.15424	0.144523	1.08093	0.0490924	1.18678	0.12179	1.23888	0.117842
189.3	1.10768	0.0734896	1.0991	0.0948349	1.09107	0.124614	1.19038	0.112338	1.22174	0.147125
189.4	1.1179	0.109262	1.10927	0.0916319	1.12653	0.145109	1.17753	0.115921	1.17679	0.084026
189.5	1.11105	0.0539407	1.15327	0.176071	1.07552	0.0448908	1.19568	0.155562	1.20185	0.100773
189.6	1.15186	0.147145	1.11019	0.15565	1.08479	0.0566934	1.19967	0.135758	1.20147	0.137156
189.7	1.14214	0.129652	1.10491	0.0808761	1.12313	0.137924	1.17771	0.134504	1.25051	0.235641
189.8	1.12769	0.0885839	1.10367	0.0640695	1.10926	0.160846	1.18653	0.122244	1.19701	0.127679
189.9	1.13249	0.107431	1.10986	0.12507	1.06999	0.0193806	1.18321	0.130112	1.21756	0.141347
190	1.11188	0.0329605	1.09371	0.049359	1.08836	0.0458085	1.23291	0.137215	1.25099	0.147558
190.1	1.1346	0.0903706	1.13389	0.146797	1.11025	0.0909895	1.18925	0.0904132	1.20792	0.128989
190.2	1.20101	0.166438	1.10156	0.0876827	1.10221	0.058662	1.19752	0.0930476	1.22916	0.159496
190.3	1.1579	0.13647	1.1197	0.135463	1.11814	0.102922	1.21456	0.15233	1.20695	0.134264
190.4	1.12053	0.0573281	1.08849	0.0535683	1.09613	0.134211	1.21156	0.116213	1.17513	0.104502
190.5	1.13458	0.0719015	1.12288	0.131799	1.09239	0.0899732	1.23948	0.158193	1.21839	0.140005
190.6	1.17831	0.17214	1.10946	0.101085	1.07852	0.0577824	1.2363	0.214415	1.20631	0.134206
190.7	1.11918	0.0981007	1.14898	0.172084	1.09478	0.119506	1.19679	0.142522	1.21866	0.143379
190.8	1.13231	0.0441547	1.085	0.0529833	1.07162	0.0363827	1.22851	0.129795	1.21514	0.158558
190.9	1.11478	0.0903155	1.09511	0.0989781	1.10803	0.111993	1.18143	0.128669	1.20393	0.178269
191	1.12863	0.0889781	1.06974	0.0258511	1.08511	0.0389688	1.18562	0.126165	1.20553	0.193725
191.1	1.11666	0.0630754	1.15258	0.197179	1.08905	0.0625552	1.2311	0.209253	1.17844	0.15803
191.2	1.12516	0.0724416	1.11564	0.127602	1.08045	0.0331518	1.1701	0.13203	1.17016	0.128774
191.3	1.12885	0.096081	1.14898	0.185253	1.13145	0.160437	1.22653	0.190587	1.18121	0.127976
191.4	1.15036	0.16367	1.11475	0.113696	1.09587	0.0604448	1.17166	0.151791	1.14715	0.0770824
191.5	1.10646	0.0687201	1.11012	0.12031	1.07816	0.037936	1.1969	0.187059	1.14777	0.0859986
191.6	1.11522	0.0643658	1.12636	0.150057	1.07289	0.0350126	1.27141	0.249332	1.16793	0.122585
191.7	1.10513	0.0556584	1.0767	0.0451481	1.0911	0.0683973	1.2102	0.14933	1.15614	0.115142
191.8	1.15163	0.134227	1.13943	0.160414	1.15436	0.185451	1.18309	0.118604	1.16564	0.163421
191.9	1.11896	0.0892281	1.13202	0.175368	1.10448	0.106785	1.17932	0.125492	1.19607	0.150315
192	1.14282	0.138269	1.13186	0.182931	1.10047	0.100325	1.16808	0.144593	1.17389	0.119206
192.1	1.14996	0.138819	1.0735	0.0306795	1.13277	0.15786	1.19127	0.154194	1.16564	0.105191
192.2	1.14969	0.109521	1.10119	0.0845584	1.08033	0.045046	1.21162	0.180131	1.15815	0.104574
192.3	1.17969	0.171446	1.10996	0.0943471	1.08995	0.0622842	1.18041	0.169996	1.15926	0.0744892
192.4	1.13705	0.12538	1.11906	0.151422	1.14455	0.134644	1.1771	0.132666	1.17404	0.0791936
192.5	1.17268	0.163026	1.09237	0.0732665	1.17637	0.235898	1.18275	0.148182	1.1957	0.134893
192.6	1.11169	0.0914844	1.07212	0.0200965	1.10696	0.0807654	1.21421	0.17893	1.18516	0.149978
192.7	1.1016	0.0353931	1.09623	0.0982575	1.08453	0.066259	1.19663	0.176727	1.17455	0.139777
192.8	1.14158	0.144898	1.07785	0.0468115	1.12021	0.139027	1.19694	0.148184	1.17786	0.0909872
192.9	1.11569	0.0647277	1.12316	0.140771	1.08355	0.082823	1.22523	0.154785	1.17191	0.109249
193	1.14086	0.0787567	1.09732	0.105234	1.08373	0.0452656	1.2057	0.159171	1.1878	0.135879
193.1	1.10756	0.0530299	1.09475	0.0658522	1.10947	0.120397	1.22065	0.152999	1.18088	0.120017
193.2	1.15961	0.129029	1.08492	0.0423499	1.10452	0.121237	1.21526	0.125749	1.18874	0.120112
193.3	1.09854	0.0359352	1.09222	0.0735747	1.13087	0.201305	1.21217	0.147333	1.21295	0.151679
193.4	1.14289	0.0864936	1.08982	0.0869399	1.11101	0.130131	1.19344	0.142374	1.1699	0.112382
193.5	1.11645	0.0516712	1.08527	0.0375205	1.07697	0.0566	1.22952	0.204808	1.19837	0.15067
193.6	1.15126	0.149713	1.10523	0.0959464	1.07135	0.0481656	1.16422	0.116174	1.17038	0.107696
193.7	1.1459	0.108895	1.08374	0.0399506	1.07786	0.0371853	1.1689	0.114432	1.18994	0.136134
193.8	1.21099	0.197087	1.11639	0.105089	1.10983	0.10218	1.17275	0.123512	1.2087	0.171683
193.9	1.12316	0.0692388	1.08556	0.0426568	1.09539	0.089495	1.12574	0.0652937	1.19972	0.168031
194	1.18651	0.202084	1.09669	0.0532471	1.09036	0.0754877	1.14833	0.0782216	1.21153	0.152099
194.1	1.10275	0.0439698	1.10379	0.109371	1.10332	0.0971993	1.17667	0.156253	1.19817	0.130825
194.2	1.12207	0.0692095	1.07835	0.0379545	1.11877	0.134817	1.24094	0.25063	1.18927	0.150524
194.3	1.12264	0.0534652	1.09399	0.0899548	1.1578	0.227582	1.15545	0.102412	1.16968	0.149807
194.4	1.14233	0.103705	1.07704	0.0338364	1.12513	0.155396	1.17173	0.118224	1.17068	0.10721
194.5	1.12651	0.07771	1.09849	0.0693712	1.11162	0.150784	1.16748	0.122933	1.14471	0.0879742
194.6	1.18669	0.193827	1.08969	0.0761674	1.08903	0.0506584	1.20274	0.144655	1.16312	0.13156
194.7	1.15988	0.166959	1.08386	0.061257	1.06995	0.030864	1.18854	0.137689	1.21954	0.197653
194.8	1.13697	0.125307	1.1181	0.109226	1.06954	0.0307635	1.18755	0.132796	1.18918	0.134924
194.9	1.11908	0.118407	1.12079	0.138281	1.08419	0.0602303	1.16394	0.101805	1.17514	0.136295
195	1.10328	0.0498916	1.10639	0.109899	1.11947	0.153074	1.18386	0.124777	1.21057	0.172314
195.1	1.15962	0.180277	1.09667	0.089218	1.12453	0.153334	1.16886	0.116157	1.1751	0.14355
195.2	1.08918	0.0262477	1.11161	0.108969	1.08297	0.0558055	1.17826	0.142861	1.19179	0.17443
195.3	1.09757	0.0350261	1.08802	0.0480062	1.15144	0.170845	1.21387	0.151412	1.14351	0.126505
195.4	1.10674	0.0709816	1.12436	0.0994738	1.13636	0.158752	1.20796	0.17837	1.13902	0.0871781
195.5	1.13874	0.12598	1.13825	0.140104	1.09132	0.0883443	1.12964	0.087662	1.13368	0.0674323
195.6	1.17359	0.151667	1.12231	0.139051	1.08205	0.0696054	1.13738	0.104647	1.1363	0.0715387
195.7	1.19321	0.221674	1.10077	0.0943716	1.10418	0.150964	1.13132	0.0968044	1.16515	0.102623
195.8	1.19592	0.210338	1.12093	0.0920934	1.08098	0.0534602	1.12448	0.039701	1.1408	0.0873969
195.9	1.13586	0.127764	1.12489	0.152402	1.12037	0.115144	1.11955	0.0338327	1.16774	0.103428
196	1.10522	0.058652	1.12458	0.149324	1.08231	0.0652143	1.12195	0.0537781	1.23653	0.168404
196.1	1.14131	0.117567	1.08339	0.0307172	1.13712	0.196118	1.13032	0.061286	1.17813	0.134937
196.2	1.13469	0.146926	1.12476	0.161486	1.09097	0.0592695	1.16151	0.133872	1.15373	0.0833502
196.3	1.11195	0.0697491	1.09905	0.108188	1.0911	0.0498428	1.19342	0.222792	1.17523	0.131785
196.4	1.15699	0.184912	1.08597	0.0344053	1.16452	0.176382	1.13104	0.0652332	1.15707	0.133765
196.5	1.11985	0.0861663	1.08205	0.0322805	1.0703	0.0526302	1.1413	0.0923343	1.17537	0.122579
196.6	1.14698	0.159094	1.14578	0.158518	1.0861	0.0586611	1.13252	0.0473897	1.15191	0.102549
196.7	1.13158	0.0792189	1.08466	0.0387054	1.07059	0.0357535	1.15639	0.110826	1.18073	0.125821
196.8	1.11484	0.0463837	1.11684	0.13514	1.07772	0.0524304	1.17795	0.108211	1.14351	0.0766624
196.9	1.13606	0.102713	1.10507	0.0934454	1.09996	0.0733561	1.17107	0.10921	1.19978	0.154958
197	1.12293	0.0987195	1.08515	0.0599248	1.09156	0.0574679	1.15348	0.0937813	1.19296	0.141324
197.1	1.13409	0.134567	1.08052	0.0450584	1.1033	0.084751	1.13108	0.0431195	1.16703	0.147468
197.2	1.15203	0.117327	1.10355	0.0908954	1.12464	0.14248	1.15103	0.0671229	1.15093	0.117235
197.3	1.17257	0.150246	1.08213	0.0518275	1.07652	0.0650947	1.13113	0.0641373	1.13825	0.0854888
197.4	1.13444	0.105434	1.09946	0.0765143	1.09904	0.0838011	1.14388	0.0956745	1.16639	0.15518
197.5	1.14876	0.0841596	1.14047	0.146984	1.09459	0.115495	1.16915	0.136453	1.15535	0.135741
197.6	1.12244	0.0554048	1.11595	0.103868	1.14774	0.201759	1.15185	0.0905396	1.16924	0.158432
197.7	1.17225	0.133364	1.0773	0.0270239	1.05844	0.0195198	1.18565	0.159682	1.13319	0.0717996
197.8	1.16345	0.1102	1.0836	0.0398816	1.05521	0.0269065	1.18652	0.162509	1.13682	0.060624
197.9	1.16763	0.160186	1.08628	0.0469051	1.074	0.0469421	1.17281	0.13366	1.15094	0.0928037
198	1.16832	0.133538	1.10805	0.131491	1.10817	0.100161	1.1605	0.0905342	1.16322	0.123593
198.1	1.13125	0.0661538	1.0731	0.0268785	1.11697	0.147885	1.16297	0.121903	1.14181	0.103918
198.2	1.15706	0.129624	1.09456	0.0722026	1.05453	0.0283768	1.16194	0.121098	1.15881	0.115664
198.3	1.19955	0.173233	1.14069	0.181071	1.05892	0.0285679	1.13925	0.0895749	1.16426	0.114421
198.4	1.20609	0.230008	1.11675	0.162376	1.06146	0.0299564	1.16343	0.135903	1.15198	0.0693716
198.5	1.14176	0.13536	1.09865	0.0838323	1.12149	0.192286	1.1632	0.12264	1.16778	0.10044
198.6	1.16811	0.166517	1.08162	0.0378942	1.09692	0.141431	1.12959	0.0944764	1.15228	0.0818732
198.7	1.12269	0.093488	1.14914	0.14566	1.10485	0.164427	1.14431	0.140181	1.16607	0.115804
198.8	1.09104	0.0282089	1.11705	0.13783	1.05955	0.0224792	1.1224	0.0516378	1.14842	0.109692
198.9	1.11906	0.110148	1.08841	0.0829176	1.10712	0.13981	1.16969	0.121058	1.17327	0.107237
199	1.09565	0.0352413	1.09851	0.10352	1.06423	0.0272089	1.15968	0.0966042	1.14883	0.0988065
199.1	1.11765	0.0719439	1.08029	0.0336143	1.08698	0.0838744	1.13469	0.0862396	1.16946	0.127436
199.2	1.18836	0.182366	1.10349	0.105875	1.11462	0.151294	1.17721	0.121165	1.24052	0.172419
199.3	1.21012	0.21216	1.07655	0.0355332	1.0671	0.0321005	1.19313	0.133115	1.18682	0.136272
199.4	1.11692	0.0584166	1.11295	0.132768	1.11779	0.10642	1.19276	0.172659	1.20664	0.205391
199.5	1.12083	0.0949898	1.13052	0.131408	1.08703	0.0538135	1.24149	0.215858	1.15019	0.117066
199.6	1.11043	0.0777242	1.08648	0.0498732	1.12149	0.14731	1.24856	0.249697	1.21112	0.198104
199.7	1.17269	0.254666	1.07842	0.0263912	1.15917	0.200433	1.19486	0.191589	1.19644	0.155585
199.8	1.13465	0.145123	1.0953	0.0678708	1.08743	0.0774903	1.16881	0.138452	1.16715	0.131147
[truncated: 501 more rows]

## Sheet: Physical Dose
Depth (mm)	C12 Physical Dose (Gy), Mean	C12 Physical Dose (Gy), Std Dev	C11 Physical Dose (Gy), Mean	C11 Physical Dose (Gy), Std Dev	C10 Physical Dose (Gy), Mean	C10 Physical Dose (Gy), Mean	O16 Physical Dose (Gy), Mean	O16 Physical Dose (Gy), Std Dev	O15 Physical Dose (Gy), Mean	O15 Physical Dose (Gy), Std Dev
0	1.44722e-09	6.59189e-14	1.40117e-09	6.94069e-14	1.35467e-09	6.22268e-14	2.31819e-09	9.90911e-14	2.266e-09	1.06208e-13
1	1.4708e-09	9.18019e-14	1.42469e-09	8.94907e-14	1.37853e-09	7.18978e-14	2.35912e-09	1.35106e-13	2.30718e-09	1.32125e-13
2	1.47533e-09	9.21542e-14	1.42851e-09	8.21519e-14	1.38193e-09	8.31418e-14	2.36282e-09	1.29672e-13	2.31061e-09	1.09886e-13
3	1.47945e-09	7.53868e-14	1.43202e-09	1.14856e-13	1.38501e-09	8.65634e-14	2.36599e-09	1.38608e-13	2.31314e-09	1.12915e-13
4	1.48338e-09	7.46683e-14	1.43536e-09	1.18318e-13	1.38791e-09	1.0691e-13	2.36903e-09	1.53529e-13	2.31566e-09	1.21311e-13
5	1.48721e-09	1.08101e-13	1.43857e-09	1.13869e-13	1.39063e-09	7.78016e-14	2.37194e-09	1.23032e-13	2.3181e-09	1.47471e-13
6	1.49097e-09	7.86828e-14	1.4417e-09	1.08483e-13	1.39332e-09	9.66538e-14	2.37483e-09	1.76383e-13	2.32046e-09	1.63829e-13
7	1.49469e-09	9.12096e-14	1.44482e-09	8.49353e-14	1.39597e-09	1.25937e-13	2.37779e-09	2.00003e-13	2.32291e-09	1.85176e-13
8	1.4985e-09	9.81365e-14	1.44804e-09	9.98216e-14	1.39879e-09	1.28385e-13	2.38112e-09	1.88655e-13	2.32582e-09	1.59226e-13
9	1.50098e-09	1.08485e-13	1.44987e-09	1.46765e-13	1.40007e-09	1.17635e-13	2.38145e-09	2.15296e-13	2.32561e-09	1.80699e-13
10	9.05179e-10	6.40856e-14	8.73862e-10	7.31514e-14	8.4348e-10	9.28406e-14	1.43345e-09	1.43462e-13	1.39949e-09	1.03205e-13
11	9.07646e-10	8.11344e-14	8.7616e-10	7.82623e-14	8.45632e-10	9.06922e-14	1.43663e-09	1.18323e-13	1.4025e-09	1.3329e-13
12	9.08892e-10	9.49168e-14	8.77207e-10	7.92161e-14	8.46536e-10	1.11792e-13	1.43765e-09	1.32042e-13	1.40339e-09	1.39623e-13
13	9.10146e-10	1.03183e-13	8.78212e-10	9.55591e-14	8.47391e-10	8.83871e-14	1.43853e-09	1.42677e-13	1.40412e-09	1.43665e-13
14	9.11531e-10	1.0682e-13	8.79368e-10	8.90428e-14	8.48358e-10	9.7267e-14	1.43957e-09	1.53633e-13	1.40501e-09	9.83259e-14
15	9.12968e-10	1.01989e-13	8.80566e-10	8.59432e-14	8.49402e-10	9.57139e-14	1.44077e-09	1.47195e-13	1.40598e-09	1.37147e-13
16	9.14452e-10	9.92213e-14	8.81826e-10	1.079e-13	8.50489e-10	8.71587e-14	1.44204e-09	1.5698e-13	1.40706e-09	1.43819e-13
17	9.15959e-10	1.15791e-13	8.83129e-10	9.91e-14	8.51596e-10	9.16496e-14	1.44337e-09	1.70636e-13	1.40823e-09	1.27326e-13
18	9.17521e-10	9.88937e-14	8.84443e-10	9.18763e-14	8.52734e-10	9.89532e-14	1.44476e-09	1.91002e-13	1.40946e-09	1.39526e-13
19	9.19102e-10	9.5411e-14	8.85799e-10	9.03541e-14	8.53921e-10	9.90249e-14	1.44621e-09	1.77349e-13	1.41071e-09	1.45343e-13
20	9.20758e-10	1.27624e-13	8.87181e-10	1.00072e-13	8.55166e-10	1.16924e-13	1.4477e-09	1.76774e-13	1.41204e-09	1.52544e-13
21	9.22435e-10	1.33977e-13	8.88604e-10	1.1553e-13	8.56411e-10	1.06305e-13	1.4493e-09	1.82648e-13	1.41343e-09	1.57432e-13
22	9.24122e-10	1.12894e-13	8.90074e-10	1.32477e-13	8.57692e-10	9.61764e-14	1.45097e-09	1.50272e-13	1.41494e-09	1.47383e-13
23	9.25876e-10	1.11134e-13	8.91585e-10	1.15564e-13	8.59006e-10	1.1667e-13	1.45266e-09	1.68573e-13	1.41644e-09	1.56813e-13
24	9.27657e-10	1.37743e-13	8.93119e-10	1.06216e-13	8.60394e-10	1.08909e-13	1.45444e-09	1.76307e-13	1.41807e-09	1.56548e-13
25	9.29497e-10	1.24546e-13	8.94736e-10	1.17006e-13	8.61793e-10	8.75323e-14	1.45632e-09	1.76852e-13	1.41973e-09	1.36494e-13
26	9.31391e-10	1.47312e-13	8.96368e-10	1.08101e-13	8.63254e-10	6.69114e-14	1.45826e-09	1.90554e-13	1.42148e-09	1.52391e-13
27	9.33347e-10	1.31696e-13	8.98042e-10	1.13718e-13	8.64758e-10	1.14342e-13	1.46029e-09	1.94818e-13	1.4233e-09	1.63253e-13
28	9.35314e-10	1.24423e-13	8.99779e-10	9.61035e-14	8.66295e-10	1.06408e-13	1.46238e-09	2.05038e-13	1.42522e-09	1.49921e-13
29	9.37374e-10	1.29825e-13	9.01554e-10	9.87104e-14	8.67886e-10	9.09366e-14	1.46456e-09	1.89121e-13	1.4272e-09	1.60092e-13
30	9.39456e-10	1.26362e-13	9.03382e-10	9.3734e-14	8.69512e-10	9.27254e-14	1.46682e-09	2.00516e-13	1.42928e-09	1.7673e-13
31	9.41587e-10	1.25635e-13	9.05264e-10	1.08341e-13	8.71216e-10	1.11708e-13	1.46916e-09	2.27683e-13	1.43146e-09	1.83841e-13
32	9.43806e-10	1.18719e-13	9.07182e-10	1.14905e-13	8.72959e-10	8.80716e-14	1.47165e-09	2.03604e-13	1.43373e-09	1.87444e-13
33	9.46062e-10	1.20793e-13	9.09207e-10	1.25332e-13	8.74781e-10	1.20423e-13	1.47418e-09	1.94922e-13	1.43606e-09	1.86755e-13
34	9.48438e-10	1.28965e-13	9.11291e-10	1.06006e-13	8.76639e-10	1.35485e-13	1.47686e-09	1.93412e-13	1.43856e-09	2.05375e-13
35	9.50816e-10	1.34222e-13	9.13409e-10	1.39386e-13	8.78551e-10	1.40378e-13	1.4796e-09	1.96695e-13	1.44111e-09	2.01955e-13
36	9.53288e-10	1.39111e-13	9.15581e-10	1.30843e-13	8.80506e-10	1.26708e-13	1.48251e-09	1.96177e-13	1.4438e-09	2.15561e-13
37	9.55843e-10	1.50384e-13	9.17852e-10	1.44079e-13	8.82544e-10	1.07548e-13	1.48553e-09	2.0965e-13	1.44658e-09	2.25219e-13
38	9.58466e-10	1.50687e-13	9.20192e-10	1.28197e-13	8.84664e-10	1.43643e-13	1.48861e-09	1.98523e-13	1.44948e-09	1.87933e-13
39	9.61165e-10	1.34121e-13	9.22567e-10	1.30953e-13	8.86847e-10	1.21702e-13	1.49186e-09	2.18102e-13	1.45252e-09	1.92498e-13
40	9.63966e-10	1.47013e-13	9.2506e-10	1.44946e-13	8.89125e-10	1.17417e-13	1.49527e-09	2.20519e-13	1.45566e-09	2.16624e-13
41	9.66842e-10	1.5944e-13	9.27634e-10	1.28252e-13	8.9147e-10	1.1976e-13	1.4988e-09	2.30036e-13	1.45897e-09	2.37703e-13
42	9.69798e-10	1.10905e-13	9.30297e-10	1.27072e-13	8.93884e-10	1.29877e-13	1.50245e-09	2.38944e-13	1.46242e-09	2.39221e-13
43	9.72863e-10	1.20319e-13	9.3302e-10	1.53099e-13	8.96386e-10	1.48712e-13	1.50625e-09	2.12103e-13	1.46602e-09	2.36501e-13
44	9.76042e-10	1.51997e-13	9.35839e-10	1.49624e-13	8.98973e-10	1.33643e-13	1.51021e-09	2.06685e-13	1.46979e-09	2.26291e-13
45	9.79342e-10	1.20844e-13	9.38775e-10	1.32875e-13	9.01668e-10	1.29733e-13	1.51436e-09	1.86448e-13	1.47369e-09	2.2716e-13
46	9.82719e-10	1.1247e-13	9.41845e-10	1.48842e-13	9.0447e-10	1.38223e-13	1.51869e-09	1.97079e-13	1.47781e-09	2.38142e-13
47	9.86246e-10	1.62532e-13	9.44991e-10	1.35827e-13	9.07345e-10	1.38385e-13	1.5232e-09	2.12136e-13	1.48208e-09	2.29996e-13
48	9.89908e-10	1.41589e-13	9.4828e-10	1.3673e-13	9.10376e-10	1.57811e-13	1.52794e-09	2.13366e-13	1.48656e-09	2.59682e-13
49	9.93711e-10	1.30121e-13	9.517e-10	1.63108e-13	9.13533e-10	1.61264e-13	1.53288e-09	2.0261e-13	1.49127e-09	2.47019e-13
50	9.97639e-10	1.61811e-13	9.55212e-10	1.48732e-13	9.16763e-10	1.39167e-13	1.53809e-09	2.27994e-13	1.49618e-09	2.55102e-13
51	1.0017e-09	1.65233e-13	9.58883e-10	1.67081e-13	9.20163e-10	1.33243e-13	1.54352e-09	2.21186e-13	1.50135e-09	2.61932e-13
52	1.00597e-09	1.55561e-13	9.62743e-10	1.63034e-13	9.23714e-10	1.40706e-13	1.54922e-09	2.20223e-13	1.50676e-09	2.53819e-13
53	1.01043e-09	1.7001e-13	9.6675e-10	1.718e-13	9.27397e-10	1.4662e-13	1.55521e-09	2.26003e-13	1.51248e-09	2.43309e-13
54	1.01506e-09	1.49018e-13	9.70904e-10	1.65594e-13	9.31253e-10	1.53604e-13	1.56153e-09	2.59453e-13	1.51851e-09	2.74916e-13
55	1.01986e-09	1.73436e-13	9.75274e-10	1.68522e-13	9.35335e-10	1.69402e-13	1.56819e-09	2.53548e-13	1.52486e-09	2.99563e-13
56	1.02487e-09	1.75634e-13	9.79814e-10	1.70057e-13	9.39563e-10	1.71086e-13	1.57529e-09	2.59982e-13	1.53158e-09	2.69492e-13
57	1.03013e-09	1.71489e-13	9.84566e-10	1.7885e-13	9.44015e-10	1.59435e-13	1.58277e-09	2.81989e-13	1.53873e-09	2.7895e-13
58	1.0356e-09	1.81171e-13	9.89566e-10	1.76339e-13	9.48679e-10	1.34764e-13	1.59071e-09	2.99677e-13	1.54635e-09	2.99231e-13
59	1.04138e-09	1.62129e-13	9.9476e-10	1.80824e-13	9.53538e-10	1.62264e-13	1.59909e-09	2.91775e-13	1.5544e-09	3.06259e-13
60	1.04736e-09	1.93601e-13	1.00024e-09	1.92104e-13	9.58671e-10	1.53003e-13	1.608e-09	2.80832e-13	1.56299e-09	3.30894e-13
61	1.05371e-09	1.98887e-13	1.00598e-09	1.98691e-13	9.64095e-10	1.67738e-13	1.61748e-09	2.79713e-13	1.57215e-09	3.45053e-13
62	1.06038e-09	2.02734e-13	1.01204e-09	1.93289e-13	9.69788e-10	1.75669e-13	1.6276e-09	2.62298e-13	1.58194e-09	3.19217e-13
63	1.06737e-09	2.14766e-13	1.01842e-09	1.90281e-13	9.75857e-10	1.89319e-13	1.63847e-09	2.87217e-13	1.59245e-09	3.20809e-13
64	1.07483e-09	2.10702e-13	1.02517e-09	2.04658e-13	9.82247e-10	2.13672e-13	1.65014e-09	3.23974e-13	1.60376e-09	3.37989e-13
65	1.08273e-09	2.3913e-13	1.03234e-09	1.95131e-13	9.89052e-10	1.87193e-13	1.66277e-09	3.19531e-13	1.616e-09	3.57124e-13
66	1.09109e-09	2.13018e-13	1.03995e-09	2.28607e-13	9.96335e-10	1.79062e-13	1.67652e-09	3.23925e-13	1.62935e-09	3.75409e-13
67	1.10006e-09	2.04566e-13	1.04811e-09	1.97386e-13	1.00408e-09	1.75014e-13	1.69157e-09	3.5792e-13	1.644e-09	3.56004e-13
68	1.10962e-09	2.31086e-13	1.05683e-09	1.908e-13	1.01246e-09	1.99908e-13	1.70809e-09	3.54348e-13	1.66024e-09	3.84655e-13
69	1.11995e-09	2.11777e-13	1.0662e-09	2.15657e-13	1.02144e-09	2.04636e-13	1.72639e-09	3.82712e-13	1.6783e-09	4.09691e-13
70	1.13113e-09	2.45856e-13	1.07639e-09	2.18124e-13	1.03123e-09	2.08525e-13	1.74722e-09	4.49858e-13	1.6989e-09	4.16154e-13
71	1.14332e-09	2.93004e-13	1.08756e-09	2.31487e-13	1.042e-09	2.12706e-13	1.77114e-09	4.6278e-13	1.72289e-09	4.44345e-13
72	1.15678e-09	2.85265e-13	1.09992e-09	2.29165e-13	1.05399e-09	1.98068e-13	1.79923e-09	5.06135e-13	1.75152e-09	4.76434e-13
73	1.17183e-09	3.08911e-13	1.11378e-09	2.51166e-13	1.06753e-09	2.28225e-13	1.83378e-09	5.50332e-13	1.78757e-09	5.20441e-13
74	1.18905e-09	3.5625e-13	1.12963e-09	2.59406e-13	1.08327e-09	2.24286e-13	1.88065e-09	6.28994e-13	1.83814e-09	6.47835e-13
75	1.20959e-09	3.97935e-13	1.14859e-09	2.7339e-13	1.10264e-09	2.26824e-13	1.9651e-09	8.27375e-13	1.93996e-09	8.02363e-13
76	1.23633e-09	4.19974e-13	1.1731e-09	2.93965e-13	1.12904e-09	2.95561e-13	2.02692e-09	1.01804e-12	1.9593e-09	7.66602e-13
77	1.27384e-09	5.12546e-13	1.20796e-09	3.97057e-13	1.16468e-09	3.31381e-13	1.87746e-09	7.60739e-13	1.83221e-09	5.56596e-13
78	1.29839e-09	5.6574e-13	1.23745e-09	4.63912e-13	1.17878e-09	3.83554e-13	1.88599e-09	6.47413e-13	1.82872e-09	7.76652e-13
79	1.29624e-09	5.80285e-13	1.23588e-09	4.46793e-13	1.17728e-09	3.82559e-13	1.88775e-09	7.14891e-13	1.81988e-09	5.89089e-13
80	1.30161e-09	4.55466e-13	1.24037e-09	4.3175e-13	1.18093e-09	4.00963e-13	1.86838e-09	7.0173e-13	1.81062e-09	6.20117e-13
81	1.30069e-09	4.72774e-13	1.24009e-09	3.76702e-13	1.17876e-09	3.35373e-13	1.86054e-09	5.09263e-13	1.80199e-09	7.3061e-13
82	1.29705e-09	3.48767e-13	1.23657e-09	4.11845e-13	1.17476e-09	2.82016e-13	1.86619e-09	4.95273e-13	1.79381e-09	6.94067e-13
83	1.2931e-09	3.86785e-13	1.23238e-09	5.18491e-13	1.17058e-09	3.29641e-13	1.87342e-09	6.81964e-13	1.78537e-09	5.76161e-13
84	1.28848e-09	3.94775e-13	1.22765e-09	4.73747e-13	1.16577e-09	3.95755e-13	1.86593e-09	6.77442e-13	1.77772e-09	6.6484e-13
85	1.28377e-09	4.07307e-13	1.223e-09	5.85295e-13	1.16102e-09	4.67768e-13	1.85726e-09	7.48325e-13	1.76927e-09	6.49838e-13
86	1.2791e-09	4.5328e-13	1.21818e-09	5.60186e-13	1.15632e-09	3.6933e-13	1.84839e-09	5.70245e-13	1.76104e-09	6.48914e-13
87	1.27405e-09	4.61539e-13	1.21338e-09	5.6626e-13	1.15127e-09	4.65605e-13	1.8394e-09	5.71866e-13	1.7526e-09	8.03176e-13
88	1.26885e-09	4.23167e-13	1.20803e-09	5.57173e-13	1.146e-09	4.70747e-13	1.83083e-09	7.32902e-13	1.74469e-09	8.85451e-13
89	1.26353e-09	5.70625e-13	1.20268e-09	4.69563e-13	1.14081e-09	4.65942e-13	1.82256e-09	6.30225e-13	1.73627e-09	8.16994e-13
90	1.25926e-09	4.33547e-13	1.19837e-09	5.18967e-13	1.13658e-09	4.641e-13	1.81634e-09	8.10266e-13	1.72805e-09	9.37939e-13
91	1.25352e-09	5.29318e-13	1.1929e-09	5.55613e-13	1.13081e-09	4.74567e-13	1.81805e-09	7.17886e-13	1.71975e-09	8.22117e-13
92	1.24763e-09	6.15838e-13	1.18707e-09	5.15395e-13	1.12514e-09	3.2822e-13	1.81328e-09	5.91778e-13	1.71172e-09	7.25522e-13
93	1.24241e-09	6.32238e-13	1.18167e-09	5.67984e-13	1.11986e-09	3.76784e-13	1.70063e-09	5.44578e-13	1.70311e-09	7.45655e-13
94	1.23705e-09	6.31754e-13	1.17663e-09	5.84576e-13	1.11454e-09	5.20221e-13	1.70027e-09	6.10898e-13	1.69482e-09	7.70729e-13
95	1.23096e-09	5.79216e-13	1.1707e-09	4.73556e-13	1.10873e-09	4.97853e-13	1.71323e-09	6.20705e-13	1.68645e-09	6.80717e-13
96	1.22524e-09	6.8111e-13	1.16522e-09	5.56629e-13	1.1033e-09	3.47502e-13	1.73979e-09	7.36565e-13	1.67854e-09	7.59284e-13
97	1.21901e-09	4.7226e-13	1.15942e-09	5.15237e-13	1.09741e-09	3.81883e-13	1.754e-09	8.74292e-13	1.6695e-09	8.97492e-13
98	1.21377e-09	4.88941e-13	1.15408e-09	6.29199e-13	1.09239e-09	4.74575e-13	1.74471e-09	9.65282e-13	1.66072e-09	8.05881e-13
99	1.20799e-09	4.60231e-13	1.1488e-09	4.84944e-13	1.08698e-09	3.87497e-13	1.73438e-09	1.16331e-12	1.65137e-09	9.15259e-13
100	1.20141e-09	5.88278e-13	1.14225e-09	5.94943e-13	1.08065e-09	3.26079e-13	1.72418e-09	1.02766e-12	1.64291e-09	7.91932e-13
101	1.19425e-09	6.70351e-13	1.13555e-09	7.03862e-13	1.07408e-09	4.44771e-13	1.71315e-09	8.77516e-13	1.6336e-09	8.13063e-13
102	1.18775e-09	7.51075e-13	1.12911e-09	5.90436e-13	1.06792e-09	5.22147e-13	1.70237e-09	7.36884e-13	1.62515e-09	7.48182e-13
103	1.18057e-09	6.33735e-13	1.12251e-09	6.03188e-13	1.06131e-09	5.15891e-13	1.69013e-09	8.09627e-13	1.61564e-09	7.88508e-13
104	1.17304e-09	7.22695e-13	1.11523e-09	4.27649e-13	1.05431e-09	5.89202e-13	1.67737e-09	5.9326e-13	1.60667e-09	6.1845e-13
105	1.16523e-09	7.02238e-13	1.10771e-09	4.94262e-13	1.04704e-09	5.26835e-13	1.66147e-09	5.68405e-13	1.59703e-09	5.82571e-13
106	1.15719e-09	7.07506e-13	1.09967e-09	5.09498e-13	1.03943e-09	5.32178e-13	1.64113e-09	6.69781e-13	1.58864e-09	7.22466e-13
107	1.15007e-09	6.95593e-13	1.09297e-09	5.94809e-13	1.03287e-09	5.09128e-13	1.63434e-09	7.37578e-13	1.57862e-09	9.42205e-13
108	1.14117e-09	5.65427e-13	1.08465e-09	4.84936e-13	1.02477e-09	6.02059e-13	1.63983e-09	8.84888e-13	1.56926e-09	8.28735e-13
109	1.1328e-09	6.24752e-13	1.07637e-09	5.90436e-13	1.01697e-09	5.72984e-13	1.64945e-09	1.02846e-12	1.5589e-09	7.60825e-13
110	1.12621e-09	7.24649e-13	1.07015e-09	4.80837e-13	1.0111e-09	5.25077e-13	1.64131e-09	1.1104e-12	1.54916e-09	7.55104e-13
111	1.11994e-09	7.19607e-13	1.06449e-09	6.29421e-13	1.00548e-09	6.53573e-13	1.63177e-09	1.10605e-12	1.53936e-09	6.54334e-13
112	1.1113e-09	6.12449e-13	1.05648e-09	6.83204e-13	9.97807e-10	5.03713e-13	1.62108e-09	1.01103e-12	1.52967e-09	5.71963e-13
113	1.10246e-09	6.18855e-13	1.04839e-09	7.63852e-13	9.89968e-10	4.80501e-13	1.61221e-09	1.00275e-12	1.52051e-09	6.7753e-13
114	1.09248e-09	6.94818e-13	1.03908e-09	6.52071e-13	9.81258e-10	5.74681e-13	1.60256e-09	1.08531e-12	1.51165e-09	5.9784e-13
115	1.08317e-09	6.5065e-13	1.03023e-09	5.56271e-13	9.72862e-10	6.14565e-13	1.59427e-09	1.11154e-12	1.50338e-09	5.89791e-13
116	1.07477e-09	6.36518e-13	1.02249e-09	6.06361e-13	9.65157e-10	5.85134e-13	1.58429e-09	1.09976e-12	1.49359e-09	6.75033e-13
117	1.06519e-09	6.34241e-13	1.01365e-09	7.57508e-13	9.5648e-10	6.09187e-13	1.57533e-09	1.21161e-12	1.48528e-09	8.90098e-13
118	1.05554e-09	6.44514e-13	1.00506e-09	7.7167e-13	9.48172e-10	6.2325e-13	1.56536e-09	1.22887e-12	1.47601e-09	9.04602e-13
119	1.0455e-09	7.79472e-13	9.95961e-10	6.66387e-13	9.39622e-10	5.37808e-13	1.55687e-09	1.27528e-12	1.46864e-09	8.90872e-13
120	1.03484e-09	5.85128e-13	9.86424e-10	6.7063e-13	9.3029e-10	7.18972e-13	1.54646e-09	1.25961e-12	1.45892e-09	7.08705e-13
121	1.02323e-09	7.03282e-13	9.76194e-10	6.07636e-13	9.20477e-10	5.2776e-13	1.53774e-09	9.66848e-13	1.45055e-09	8.00194e-13
122	1.0112e-09	7.36255e-13	9.6533e-10	6.60727e-13	9.10093e-10	6.85111e-13	1.52794e-09	1.00251e-12	1.44135e-09	7.93776e-13
123	9.96679e-10	7.20413e-13	9.52834e-10	7.58142e-13	8.98003e-10	7.8587e-13	1.5206e-09	1.30352e-12	1.43396e-09	1.02271e-12
124	9.82163e-10	8.34148e-13	9.39714e-10	8.16503e-13	8.85354e-10	6.20681e-13	1.50994e-09	1.35876e-12	1.42586e-09	9.99331e-13
125	9.66145e-10	8.25803e-13	9.2555e-10	7.32458e-13	8.72185e-10	6.48179e-13	1.50088e-09	1.24405e-12	1.41649e-09	1.11065e-12
126	9.48994e-10	8.36195e-13	9.10342e-10	6.11387e-13	8.57759e-10	7.08131e-13	1.49256e-09	1.30289e-12	1.40895e-09	8.93272e-13
127	9.31985e-10	8.98839e-13	8.94832e-10	6.98667e-13	8.42959e-10	7.14387e-13	1.49049e-09	1.14874e-12	1.40382e-09	1.00572e-12
128	9.11821e-10	6.8727e-13	8.77149e-10	6.91812e-13	8.26394e-10	7.08607e-13	1.48306e-09	1.17727e-12	1.40292e-09	1.18716e-12
129	8.88974e-10	7.46842e-13	8.56654e-10	7.45847e-13	8.07296e-10	7.77496e-13	1.47517e-09	1.24401e-12	1.39325e-09	1.24187e-12
130	8.6449e-10	7.37038e-13	8.3415e-10	8.61029e-13	7.86408e-10	6.93221e-13	1.49292e-09	1.20206e-12	1.38799e-09	1.32288e-12
131	8.37712e-10	7.34958e-13	8.09711e-10	8.28033e-13	7.63802e-10	7.61329e-13	1.57293e-09	1.3644e-12	1.40593e-09	1.50883e-12
132	8.08256e-10	7.19255e-13	7.83083e-10	7.51813e-13	7.39652e-10	8.65058e-13	1.58733e-09	1.34263e-12	1.4654e-09	1.38498e-12
133	7.70073e-10	8.3437e-13	7.49037e-10	6.40964e-13	7.09588e-10	8.67931e-13	1.47226e-09	1.27823e-12	1.51277e-09	1.53007e-12
134	7.20042e-10	9.44872e-13	7.04131e-10	8.37894e-13	6.70205e-10	8.38867e-13	1.30276e-09	1.29456e-12	1.59925e-09	1.95239e-12
135	5.67164e-10	7.41451e-13	5.77928e-10	8.67933e-13	5.77131e-10	6.88994e-13	1.09864e-09	9.0431e-13	1.58452e-09	1.8757e-12
136	3.14612e-10	4.50848e-13	3.21362e-10	5.23712e-13	3.40417e-10	5.66552e-13	8.38461e-10	9.24254e-13	1.10519e-09	1.2421e-12
137	2.09777e-10	2.48664e-13	1.93737e-10	2.75227e-13	1.88321e-10	3.16346e-13	4.87654e-10	6.60241e-13	4.80581e-10	5.25435e-13
138	1.87142e-10	1.60329e-13	1.66311e-10	2.02601e-13	1.51489e-10	1.52958e-13	3.5514e-10	3.55608e-13	3.316e-10	5.06905e-13
139	1.8014e-10	2.17213e-13	1.5998e-10	1.28759e-13	1.43628e-10	1.28837e-13	3.41336e-10	3.26572e-13	3.1964e-10	3.66096e-13
140	1.76044e-10	1.7797e-13	1.57274e-10	1.57005e-13	1.40796e-10	1.11131e-13	3.30857e-10	4.12805e-13	3.10505e-10	3.60354e-13
141	1.72522e-10	1.89943e-13	1.55121e-10	1.64058e-13	1.3882e-10	1.09604e-13	3.2163e-10	2.74496e-13	3.0265e-10	3.63073e-13
142	1.69201e-10	1.75967e-13	1.53057e-10	1.41425e-13	1.36982e-10	1.22833e-13	3.13237e-10	2.7955e-13	2.95669e-10	3.25336e-13
143	1.66037e-10	1.62205e-13	1.51138e-10	1.31973e-13	1.35209e-10	1.28015e-13	3.05231e-10	3.69777e-13	2.88913e-10	3.53233e-13
144	1.63095e-10	1.74393e-13	1.49271e-10	1.43293e-13	1.33561e-10	1.31077e-13	2.97503e-10	3.6236e-13	2.82483e-10	3.32696e-13
145	1.60348e-10	2.00311e-13	1.47444e-10	1.4322e-13	1.31938e-10	1.19504e-13	2.90179e-10	2.90355e-13	2.76327e-10	3.86107e-13
146	1.57694e-10	2.30059e-13	1.45719e-10	1.36391e-13	1.30388e-10	1.05944e-13	2.83154e-10	2.87337e-13	2.70373e-10	3.59092e-13
147	1.55066e-10	2.09277e-13	1.43988e-10	1.59937e-13	1.28908e-10	1.27078e-13	2.76185e-10	3.0874e-13	2.64728e-10	3.59232e-13
148	1.52497e-10	1.73269e-13	1.4226e-10	1.60135e-13	1.27493e-10	1.11076e-13	2.69537e-10	3.19354e-13	2.59308e-10	3.71591e-13
149	1.50018e-10	1.68747e-13	1.40588e-10	1.40113e-13	1.26113e-10	9.61354e-14	2.63203e-10	2.78124e-13	2.53812e-10	2.93555e-13
150	1.47564e-10	1.77506e-13	1.38929e-10	1.18833e-13	1.24805e-10	8.98472e-14	2.5709e-10	2.69338e-13	2.48663e-10	2.81051e-13
151	1.45181e-10	2.04594e-13	1.37279e-10	1.18934e-13	1.23527e-10	1.04267e-13	2.51239e-10	2.49253e-13	2.43685e-10	2.55386e-13
152	1.42833e-10	1.54599e-13	1.35647e-10	1.17819e-13	1.22276e-10	1.10582e-13	2.45611e-10	2.95192e-13	2.38843e-10	2.85998e-13
153	1.40545e-10	1.79557e-13	1.34045e-10	1.30951e-13	1.21062e-10	1.02993e-13	2.40289e-10	3.36294e-13	2.34218e-10	2.81906e-13
154	1.38302e-10	1.89573e-13	1.32448e-10	1.55696e-13	1.19874e-10	1.14299e-13	2.35238e-10	3.31592e-13	2.29775e-10	2.82967e-13
155	1.36125e-10	1.88949e-13	1.30875e-10	1.434e-13	1.18725e-10	1.12792e-13	2.30355e-10	2.97107e-13	2.25416e-10	2.53015e-13
156	1.34021e-10	1.86611e-13	1.29349e-10	1.2721e-13	1.17608e-10	1.14192e-13	2.25587e-10	2.73059e-13	2.21189e-10	2.26995e-13
157	1.31962e-10	1.48138e-13	1.27851e-10	1.41016e-13	1.16507e-10	1.25917e-13	2.21089e-10	2.3173e-13	2.17139e-10	2.41313e-13
158	1.29947e-10	1.51159e-13	1.2635e-10	1.34193e-13	1.15431e-10	1.11837e-13	2.16853e-10	2.29393e-13	2.13265e-10	2.66063e-13
159	1.2797e-10	1.93515e-13	1.24866e-10	1.31785e-13	1.14375e-10	8.98047e-14	2.12726e-10	2.98958e-13	2.09479e-10	2.39827e-13
160	1.2604e-10	1.8973e-13	1.2341e-10	1.10715e-13	1.13338e-10	9.14932e-14	2.08742e-10	2.47892e-13	2.05785e-10	1.9862e-13
161	1.242e-10	1.66698e-13	1.21979e-10	1.13504e-13	1.12309e-10	1.00188e-13	2.04975e-10	2.16224e-13	2.02212e-10	1.72237e-13
162	1.2237e-10	1.26878e-13	1.20535e-10	1.00946e-13	1.11318e-10	1.07918e-13	2.01282e-10	2.68663e-13	1.98731e-10	1.44413e-13
163	1.20555e-10	1.30797e-13	1.19128e-10	7.43401e-14	1.10326e-10	9.80456e-14	1.9778e-10	2.18935e-13	1.95295e-10	1.58677e-13
164	1.18827e-10	1.53061e-13	1.1772e-10	1.16199e-13	1.09381e-10	8.47227e-14	1.94428e-10	2.41622e-13	1.91979e-10	1.45787e-13
165	1.17122e-10	1.29413e-13	1.16401e-10	8.79436e-14	1.08397e-10	9.07111e-14	1.9119e-10	2.26023e-13	1.88835e-10	1.7144e-13
166	1.15466e-10	1.08299e-13	1.15049e-10	8.85644e-14	1.07479e-10	9.1584e-14	1.88152e-10	2.44627e-13	1.85875e-10	1.95144e-13
167	1.13846e-10	8.94044e-14	1.13756e-10	8.37347e-14	1.06531e-10	7.8422e-14	1.8528e-10	2.2342e-13	1.83037e-10	1.96145e-13
168	1.12295e-10	1.28663e-13	1.12439e-10	8.34705e-14	1.05615e-10	9.20883e-14	1.82497e-10	2.27024e-13	1.80412e-10	1.50339e-13
169	1.10757e-10	1.17868e-13	1.11168e-10	8.95848e-14	1.04731e-10	9.95692e-14	1.79853e-10	1.80356e-13	1.77934e-10	1.8081e-13
170	1.09261e-10	9.47823e-14	1.09912e-10	8.89412e-14	1.03851e-10	8.69107e-14	1.77341e-10	1.63622e-13	1.75521e-10	1.7582e-13
171	1.0782e-10	1.19934e-13	1.08695e-10	1.04707e-13	1.02943e-10	9.39701e-14	1.74894e-10	1.27797e-13	1.73237e-10	1.99459e-13
172	1.06393e-10	1.05233e-13	1.07494e-10	1.0472e-13	1.02074e-10	8.88516e-14	1.72535e-10	1.25251e-13	1.71095e-10	1.75822e-13
173	1.05001e-10	8.8288e-14	1.06324e-10	9.37694e-14	1.01206e-10	8.50036e-14	1.70298e-10	1.1977e-13	1.68983e-10	1.88687e-13
174	1.03694e-10	9.55312e-14	1.05159e-10	8.96724e-14	1.00334e-10	8.65935e-14	1.68129e-10	1.54712e-13	1.6696e-10	1.90654e-13
175	1.02411e-10	8.8311e-14	1.04042e-10	9.38408e-14	9.95133e-11	7.17889e-14	1.65963e-10	1.68298e-13	1.64989e-10	1.94423e-13
176	1.01158e-10	9.8469e-14	1.02943e-10	9.7359e-14	9.86502e-11	6.99711e-14	1.63911e-10	1.93479e-13	1.62996e-10	1.54275e-13
177	9.99224e-11	9.66934e-14	1.01876e-10	7.40313e-14	9.7803e-11	7.85619e-14	1.6186e-10	1.58792e-13	1.61104e-10	1.73223e-13
178	9.87476e-11	1.00045e-13	1.00872e-10	5.94887e-14	9.69754e-11	7.46054e-14	1.59879e-10	1.73424e-13	1.59232e-10	1.16265e-13
179	9.76386e-11	1.06865e-13	9.9878e-11	6.62448e-14	9.61645e-11	8.91216e-14	1.57901e-10	1.90897e-13	1.57419e-10	1.4968e-13
180	9.65281e-11	9.3397e-14	9.89013e-11	8.80057e-14	9.53809e-11	9.15318e-14	1.56013e-10	1.35098e-13	1.55634e-10	1.68121e-13
181	9.54756e-11	9.27732e-14	9.7946e-11	9.04754e-14	9.45869e-11	9.17437e-14	1.54156e-10	1.34039e-13	1.53903e-10	1.76954e-13
182	9.44654e-11	1.13831e-13	9.704e-11	8.0231e-14	9.37956e-11	8.39394e-14	1.52373e-10	1.54816e-13	1.52208e-10	1.64137e-13
183	9.34562e-11	1.20582e-13	9.61295e-11	8.34146e-14	9.30155e-11	8.29445e-14	1.50605e-10	1.55176e-13	1.50549e-10	1.48924e-13
184	9.24677e-11	9.85078e-14	9.52428e-11	9.36572e-14	9.22442e-11	7.00066e-14	1.4889e-10	1.75653e-13	1.48887e-10	1.73055e-13
185	9.15233e-11	9.76971e-14	9.43849e-11	9.19489e-14	9.1483e-11	7.71778e-14	1.47234e-10	2.11169e-13	1.47248e-10	1.60541e-13
186	9.05977e-11	1.13689e-13	9.35322e-11	7.77119e-14	9.07346e-11	6.57778e-14	1.45583e-10	1.70975e-13	1.45665e-10	1.55015e-13
187	8.96752e-11	9.56645e-14	9.27008e-11	7.7695e-14	8.99915e-11	8.56625e-14	1.4396e-10	1.26511e-13	1.44101e-10	1.48118e-13
188	8.87613e-11	9.23264e-14	9.18994e-11	7.94193e-14	8.92608e-11	8.18396e-14	1.42403e-10	1.43252e-13	1.42579e-10	1.0454e-13
189	8.7865e-11	8.15886e-14	9.10984e-11	7.52923e-14	8.85313e-11	7.39967e-14	1.40883e-10	1.27131e-13	1.41081e-10	1.3112e-13
190	8.70099e-11	7.37097e-14	9.03067e-11	8.37777e-14	8.78087e-11	6.91785e-14	1.39366e-10	1.27901e-13	1.39635e-10	1.44756e-13
191	8.61295e-11	7.05883e-14	8.95182e-11	7.30046e-14	8.71028e-11	8.43802e-14	1.3791e-10	1.50843e-13	1.38223e-10	1.20668e-13
192	8.52709e-11	7.32641e-14	8.87485e-11	7.72581e-14	8.64056e-11	6.50229e-14	1.36498e-10	1.46813e-13	1.3685e-10	1.34083e-13
193	8.44108e-11	7.47954e-14	8.80128e-11	6.79148e-14	8.57167e-11	8.42764e-14	1.35087e-10	1.58888e-13	1.35501e-10	1.31186e-13
194	8.35886e-11	8.23821e-14	8.72669e-11	7.58832e-14	8.50369e-11	9.28439e-14	1.3371e-10	1.30591e-13	1.34123e-10	1.32638e-13
195	8.27597e-11	8.48678e-14	8.65181e-11	6.22664e-14	8.43549e-11	7.81204e-14	1.32345e-10	1.21901e-13	1.32828e-10	1.54948e-13
196	8.19298e-11	1.00201e-13	8.57814e-11	7.58465e-14	8.36785e-11	6.98458e-14	1.31015e-10	1.56624e-13	1.31564e-10	1.36413e-13
197	8.10935e-11	1.02516e-13	8.50581e-11	7.2158e-14	8.30107e-11	7.00526e-14	1.29729e-10	1.58454e-13	1.3031e-10	1.28202e-13
198	8.02936e-11	1.02677e-13	8.4352e-11	8.38299e-14	8.23839e-11	8.20883e-14	1.2846e-10	1.5598e-13	1.29064e-10	1.29581e-13
199	7.94914e-11	9.27483e-14	8.36513e-11	9.74793e-14	8.1732e-11	7.26997e-14	1.272e-10	1.47311e-13	1.27828e-10	1.11797e-13
200	7.86985e-11	8.52985e-14	8.29531e-11	9.61392e-14	8.10812e-11	7.63979e-14	1.25984e-10	1.45411e-13	1.26642e-10	1.00309e-13
201	7.79416e-11	8.43856e-14	8.22664e-11	9.03711e-14	8.04559e-11	7.40538e-14	1.24773e-10	1.09186e-13	1.25506e-10	1.04511e-13
202	7.71531e-11	7.33248e-14	8.15829e-11	9.38807e-14	7.98302e-11	5.82773e-14	1.2358e-10	1.07347e-13	1.24354e-10	1.25899e-13
203	7.63634e-11	7.09254e-14	8.09085e-11	7.46962e-14	7.92261e-11	6.0773e-14	1.22395e-10	1.12586e-13	1.23201e-10	1.25397e-13
204	7.56026e-11	6.12028e-14	8.02312e-11	7.29162e-14	7.86069e-11	7.81493e-14	1.21243e-10	1.18061e-13	1.22098e-10	7.56728e-14
205	7.48506e-11	5.43548e-14	7.95665e-11	1.00788e-13	7.80048e-11	6.4736e-14	1.20111e-10	1.34669e-13	1.2097e-10	9.64514e-14
206	7.41009e-11	6.87635e-14	7.89082e-11	8.60043e-14	7.74187e-11	6.60049e-14	1.1899e-10	1.24294e-13	1.19904e-10	8.29774e-14
207	7.33639e-11	7.89218e-14	7.82666e-11	8.18761e-14	7.6837e-11	7.03339e-14	1.17904e-10	1.07916e-13	1.18846e-10	7.63371e-14
208	7.26317e-11	6.85619e-14	7.76247e-11	8.22682e-14	7.62652e-11	8.32265e-14	1.16814e-10	1.0826e-13	1.17809e-10	7.66621e-14
209	7.18956e-11	6.408e-14	7.69953e-11	7.67101e-14	7.57061e-11	7.2991e-14	1.15764e-10	9.81311e-14	1.16783e-10	8.76953e-14
210	7.11831e-11	8.52228e-14	7.63488e-11	8.70337e-14	7.51327e-11	7.32846e-14	1.14723e-10	8.56441e-14	1.15779e-10	8.08492e-14
211	7.04802e-11	8.07073e-14	7.57152e-11	7.24975e-14	7.45806e-11	6.47181e-14	1.13701e-10	1.06601e-13	1.14796e-10	8.46328e-14
212	6.9748e-11	7.41847e-14	7.50998e-11	7.28693e-14	7.40359e-11	7.11669e-14	1.1272e-10	1.16259e-13	1.1382e-10	9.4113e-14
213	6.9053e-11	7.94975e-14	7.4465e-11	7.22744e-14	7.34958e-11	7.13058e-14	1.11714e-10	9.61849e-14	1.1284e-10	9.06846e-14
214	6.83553e-11	6.01595e-14	7.38619e-11	7.69957e-14	7.29466e-11	6.19545e-14	1.10723e-10	9.21319e-14	1.11914e-10	1.01977e-13
215	6.76762e-11	7.48291e-14	7.32402e-11	6.80446e-14	7.24199e-11	5.85964e-14	1.09736e-10	1.03774e-13	1.11017e-10	1.34074e-13
216	6.69796e-11	6.23088e-14	7.26288e-11	8.02789e-14	7.19016e-11	6.58881e-14	1.08788e-10	9.94601e-14	1.10102e-10	1.32495e-13
217	6.62889e-11	6.37382e-14	7.20221e-11	8.71352e-14	7.13692e-11	7.75764e-14	1.07855e-10	1.1528e-13	1.0922e-10	1.10909e-13
218	6.56189e-11	7.86978e-14	7.14145e-11	8.52852e-14	7.08577e-11	7.74276e-14	1.06918e-10	9.14435e-14	1.08364e-10	9.7829e-14
219	6.49558e-11	9.15978e-14	7.0832e-11	7.46828e-14	7.03507e-11	8.65317e-14	1.06023e-10	1.1873e-13	1.07508e-10	8.79214e-14
220	6.43034e-11	8.61975e-14	7.02578e-11	8.68598e-14	6.98415e-11	7.41882e-14	1.05136e-10	1.13e-13	1.0666e-10	9.16956e-14
221	6.36462e-11	8.45576e-14	6.96648e-11	9.10944e-14	6.93434e-11	7.64188e-14	1.04239e-10	1.16601e-13	1.05841e-10	9.01822e-14
222	6.30063e-11	9.05604e-14	6.90838e-11	8.39559e-14	6.88415e-11	7.51742e-14	1.03373e-10	1.09182e-13	1.05015e-10	9.43003e-14
223	6.23494e-11	9.28001e-14	6.85044e-11	7.67774e-14	6.83624e-11	7.77362e-14	1.02518e-10	1.15172e-13	1.0418e-10	7.93686e-14
224	6.17283e-11	7.54988e-14	6.7925e-11	7.2973e-14	6.78695e-11	6.18445e-14	1.01673e-10	1.16279e-13	1.03374e-10	1.02132e-13
225	6.10939e-11	8.27229e-14	6.73366e-11	8.63489e-14	6.73914e-11	6.92441e-14	1.00847e-10	1.1221e-13	1.02584e-10	9.0109e-14
226	6.04729e-11	7.7024e-14	6.67788e-11	8.62935e-14	6.69181e-11	6.6537e-14	1.00017e-10	1.18813e-13	1.01803e-10	1.06745e-13
227	5.98524e-11	7.96439e-14	6.62258e-11	8.75738e-14	6.64404e-11	7.79932e-14	9.91863e-11	1.21573e-13	1.01008e-10	9.64065e-14
228	5.92388e-11	8.25314e-14	6.56659e-11	7.60381e-14	6.59841e-11	6.75706e-14	9.83618e-11	1.29043e-13	1.00238e-10	1.08472e-13
229	5.86289e-11	7.3606e-14	6.51212e-11	8.21962e-14	6.55162e-11	6.19353e-14	9.75722e-11	1.21118e-13	9.94841e-11	9.86463e-14
230	5.80381e-11	7.35057e-14	6.45576e-11	8.47148e-14	6.50502e-11	6.55117e-14	9.68142e-11	1.17663e-13	9.87491e-11	9.90816e-14
231	5.74039e-11	6.83089e-14	6.40138e-11	7.22986e-14	6.45877e-11	6.0763e-14	9.60298e-11	1.12842e-13	9.80093e-11	1.02666e-13
232	5.68175e-11	7.37951e-14	6.34511e-11	8.06733e-14	6.41237e-11	6.7947e-14	9.5253e-11	1.22664e-13	9.72722e-11	9.49511e-14
233	5.62348e-11	7.68256e-14	6.29223e-11	8.00774e-14	6.36736e-11	7.51454e-14	9.44832e-11	1.21954e-13	9.6553e-11	8.66935e-14
234	5.56468e-11	7.33838e-14	6.23821e-11	8.64682e-14	6.32151e-11	7.67229e-14	9.37422e-11	1.09811e-13	9.58458e-11	1.09736e-13
235	5.50786e-11	8.11401e-14	6.18377e-11	7.87154e-14	6.27654e-11	7.25685e-14	9.29792e-11	1.22825e-13	9.51347e-11	1.02727e-13
236	5.45078e-11	7.04347e-14	6.13109e-11	6.16645e-14	6.2324e-11	8.35858e-14	9.22729e-11	8.76997e-14	9.44213e-11	8.38327e-14
237	5.3949e-11	5.93675e-14	6.07942e-11	5.53255e-14	6.18839e-11	7.66226e-14	9.15547e-11	1.13374e-13	9.37367e-11	7.89701e-14
238	5.33911e-11	6.54567e-14	6.02536e-11	6.16506e-14	6.14457e-11	7.99513e-14	9.08398e-11	1.02255e-13	9.30497e-11	7.87373e-14
239	5.28205e-11	6.55766e-14	5.97247e-11	8.20604e-14	6.10156e-11	7.99216e-14	9.01304e-11	1.27907e-13	9.23357e-11	8.83561e-14
240	5.22744e-11	6.11988e-14	5.92037e-11	7.6248e-14	6.05561e-11	8.60612e-14	8.94559e-11	1.30359e-13	9.16847e-11	8.57809e-14
241	5.17336e-11	7.28488e-14	5.86981e-11	6.46875e-14	6.0133e-11	7.25962e-14	8.87412e-11	1.05979e-13	9.10208e-11	9.57178e-14
242	5.11849e-11	5.73364e-14	5.81791e-11	6.61186e-14	5.97063e-11	7.42784e-14	8.80847e-11	1.01679e-13	9.03609e-11	9.9464e-14
243	5.06476e-11	6.95428e-14	5.76777e-11	5.45413e-14	5.92664e-11	7.28337e-14	8.7415e-11	8.98838e-14	8.97166e-11	9.05694e-14
244	5.01079e-11	7.05548e-14	5.71699e-11	6.28075e-14	5.88298e-11	6.32295e-14	8.67093e-11	9.40644e-14	8.90629e-11	8.53265e-14
245	4.95695e-11	7.36734e-14	5.66732e-11	5.57839e-14	5.83863e-11	6.93925e-14	8.60595e-11	8.97954e-14	8.84121e-11	9.70799e-14
246	4.90294e-11	6.9301e-14	5.61603e-11	4.43864e-14	5.7954e-11	6.27529e-14	8.53927e-11	9.41453e-14	8.77618e-11	1.02013e-13
247	4.85091e-11	8.23655e-14	5.56328e-11	5.59549e-14	5.75195e-11	5.66804e-14	8.47256e-11	9.3099e-14	8.71039e-11	9.55124e-14
248	4.79661e-11	6.826e-14	5.5135e-11	6.22744e-14	5.70715e-11	6.0977e-14	8.40432e-11	8.89676e-14	8.64455e-11	8.58911e-14
249	0	0	0	0	0	0	0	0	0	0
